# Supplementary material for: Environmental radiation alters the gut microbiome of the bank vole Myodes glareolus
Source: ISME J. 2018 Jul 9;12(11):2801–6. doi: 10.1038/s41396-018-0214-x (PMC6193954; doi:10.1038/s41396-018-0214-x)
Supplement: Supplementary file 2 — Supplementary Table 1 [file 41396_2018_214_MOESM2_ESM.xlsx]

## Sheet: Sheet1
Supplementary Table 1. 16S rRNA gene sequencing metadata.
Sample ID	Location	Sex	Study area¹	Replicate site	Radiation level (μSv/h)	Latitude	Longitude	Host State	Gravidity	Host Mass (g)	Host Length (mm)	Head Width (mm)	Age (month)	Sample Collection Timestamp	Sequences²	Number of Observed OTUs
1	RT20	Male	CL	CL1	0.175125	51.144595	29.952918	ad	no	26.23	96.14	12.46	2~5	2016-05-25 12:30:00	26037	568
2	RT19	Male	CL	CL1	0.184125	51.157146	29.985035	ad	no	21.68	90.19	12.37	2~5	2016-05-25 12:38:00	57091	687
3	RT19	Male	CL	CL1	0.184125	51.157146	29.985035	ad	no	25.79	91.01	12.99	2~5	2016-05-25 12:46:00	39584	761
4	RT15	Female	CL	CL2	0.25325	51.203282	30.151623	ad	yes	22.94	98.88	13.35	2~5	2016-05-26 12:45:00	48253	448
8	RT15	Male	CL	CL2	0.25325	51.203282	30.151623	ad	no	23.49	94.81	13.03	2~5	2016-05-26 13:13:00	55378	594
10	RT20	Female	CL	CL1	0.175125	51.144595	29.952918	ad	yes	25.93	100.71	13.6	2~5	2016-05-26 13:00:00	42411	873
12	RT5	Male	CH	CH1	49.1213	51.381883	30.037636	ad	no	20.21	93.08	13.19	2~5	2016-05-26 12:50:00	34143	734
14	RT16	Male	CL	CL1	0.31675	51.172432	30.045733	ad	no	28.74	101.48	13.06	2~5	2016-05-26 13:00:00	38714	602
15	RT16	Male	CL	CL1	0.31675	51.172432	30.045733	ad	no	26.21	91.27	12.68	2~5	2016-05-26 13:00:00	41268	829
19	RT7	Male	CH	CH1	24.1725	51.380876	30.028058	ad	no	21.26	94.77	12.97	2~5	2016-05-27 11:24:00	24409	613
20	RT6	Male	CH	CH1	13.8609	51.385139	30.038926	ad	no	28.59	103.71	14.28	10	2016-05-27 11:24:00	25486	609
21	RT8	Male	CH	CH1	26.6069	51.382881	30.001564	ad	no	29.5	100.47	13.3	2~5	2016-05-27 11:50:00	18113	732
25	RT2	Female	CH	CH1	198.738	51.383139	30.062583	ad	yes	31.73	103.7	12.01	2~5	2016-05-27 12:35:00	30084	722
26	RT3	Male	CH	CH1	123.184	51.384605	30.057874	ad	no	21.91	98	12.1	2~5	2016-05-27 12:25:00	26011	774
32	RT18	Female	CL	CL1	0.239188	51.162931	30.001612	ad	no	18.01	89.35	12.75	2~5	2016-05-27 13:50:00	51111	617
34	RT16	Female	CL	CL1	0.31675	51.172432	30.045733	ad	yes	21.65	100.85	12.87	2~5	2016-05-27 13:47:00	92716	590
35	RT20	Male	CL	CL1	0.175125	51.144595	29.952918	ad	no	21.46	94.1	12.08	2~5	2016-05-27 13:52:00	54801	847
36	RT16	Female	CL	CL1	0.31675	51.172432	30.045733	ad	yes	30.3	99.36	12.68	2~5	2016-05-27 14:40:00	32599	583
37	RT16	Male	CL	CL1	0.31675	51.172432	30.045733	ad	no	28.85	101.27	12.66	2~5	2016-05-27 14:40:00	34198	826
38	RT12	Male	CL	CL2	0.266313	51.212865	30.192893	ad	no	26.86	97.56	13.11	2~5	2016-05-27 14:40:00	38740	673
39	RT11	Male	CL	CL2	0.309063	51.212497	30.211561	juv	no	22.77	99.09	11.9	1	2016-05-27 14:29:00	29022	639
40	RT11	Female	CL	CL2	0.309063	51.212497	30.211561	ad	yes	28.26	99.14	13.41	2~5	2016-05-27 15:02:00	64035	495
41	RT11	Male	CL	CL2	0.309063	51.212497	30.211561	ad	no	25.58	96.54	12.52	2~5	2016-05-27 15:02:00	35750	678
42	RT12	Male	CL	CL2	0.266313	51.212865	30.192893	ad	no	27.42	101.45	12.52	2~5	2016-05-27 15:42:00	47984	862
44	RT11	Male	CL	CL2	0.309063	51.212497	30.211561	ad	no	23.66	94	12.5	2~5	2016-05-27 15:44:00	33795	683
51	RT13	Male	CL	CL2	0.274813	51.209477	30.186975	ad	no	26.67	100.5	12.5	2~5	2016-05-27 16:10:00	45238	737
53	RT13	Male	CL	CL2	0.274813	51.209477	30.186975	ad	no	30.29	99.15	12.94	2~5	2016-05-27 16:20:00	39597	690
56	RT12	Male	CL	CL2	0.266313	51.212865	30.192893	ad	no	20.79	95.2	12.53	2~5	2016-05-27 16:40:00	48092	830
60	RT12	Male	CL	CL2	0.266313	51.212865	30.192893	ad	no	28.19	100.77	13.1	2~5	2016-05-27 17:10:00	48106	700
69	RT14	Female	CL	CL2	0.241438	51.20469	30.172673	ad	yes	41.69	107.49	12.53	2~5	2016-05-27 17:30:00	52087	733
75	RT7	Female	CH	CH1	24.1725	51.380876	30.028058	ad	no	20.05	98.7	12.97	2~5	2016-05-28 13:30:00	26426	742
76	RT8	Male	CH	CH1	26.6069	51.382881	30.001564	juv	no	19.45	93.15	11.74	1	2016-05-28 13:20:00	22327	715
78	RT6	Female	CH	CH1	13.8609	51.385139	30.038926	ad	no	17.77	87.47	12.6	2~5	2016-05-28 14:03:00	36156	802
87	RT11	Male	CL	CL2	0.309063	51.212497	30.211561	ad	no	25.91	101.17	13.08	2~5	2016-05-28 15:27:00	68937	583
91	RT12	Female	CL	CL2	0.266313	51.212865	30.192893	ad	yes	19.83	85.29	12.61	2~5	2016-05-28 16:53:00	30084	595
96	RT12	Male	CL	CL2	0.266313	51.212865	30.192893	ad	no	23.97	94.22	12.18	2~5	2016-05-28 16:04:00	51928	644
97	RT11	Female	CL	CL2	0.309063	51.212497	30.211561	ad	yes	21.55	91.87	12.39	2~5	2016-05-28 15:20:00	21666	685
107	RT13	Male	CL	CL2	0.274813	51.209477	30.186975	ad	no	22.31	91.4	12.6	2~5	2016-05-28 17:08:00	23233	678
119	RT13	Male	CL	CL2	0.274813	51.209477	30.186975	ad	no	23.23	94.77	12.27	2~5	2016-05-29 12:10:00	43215	787
122	RT11	Male	CL	CL2	0.309063	51.212497	30.211561	ad	no	24.41	97.19	12.96	2~5	2016-05-29 11:59:00	29931	677
129	RT14	Female	CL	CL2	0.241438	51.20469	30.172673	ad	yes	31.48	107.29	13.18	2~5	2016-05-29 12:31:00	39995	799
130	RT14	Female	CL	CL2	0.241438	51.20469	30.172673	ad (mature)	no	26.99	100.66	13.86	10	2016-05-29 11:28:00	46092	929
131	RT14	Male	CL	CL2	0.241438	51.20469	30.172673	ad	no	28.13	98.25	13.32	2~5	2016-05-29 13:30:00	39212	719
133	RE22	Male	CH	CH1	35.0538	51.384119	30.035632	ad	no	26.88	104.15	13.87	10	2016-05-29 13:25:00	38106	798
134	RT8	Male	CH	CH1	26.6069	51.382881	30.001564	ad	no	22.41	97.05	13.17	2~5	2016-05-29 13:18:00	19559	621
135	RT8	Female	CH	CH1	26.6069	51.382881	30.001564	ad	no	25.32	93.29	13.15	2~5	2016-05-29 14:35:00	36384	414
137	RE25	Male	CH	CH1	23.8212	51.38096	30.02734	ad	no	25.29	95.11	12.97	2~5	2016-05-29 13:25:00	34085	684
138	RE22	Male	CH	CH1	35.0538	51.384119	30.035632	juv	no	21.7	89.12	11.54	1	2016-05-29 14:47:00	33809	741
140	RE24	Male	CH	CH1	45.9275	51.382351	30.030332	ad	no	17.83	87.13	12.53	2~5	2016-05-30 13:40:00	30217	745
146	RE32	Female	CH	CH1	12.39	51.385359	30.04234	ad	yes	27.36	95.87	12.25	2~5	2016-05-30 18:00:00	36279	790
149	RE35	Male	CH	CH1	62.19	51.383469	30.034368	juv	no	18.02	83.44	11.8	1	2016-05-31 14:10:00	34422	696
150	RE24	Male	CH	CH1	45.9275	51.382351	30.030332	juv	no	14.5	84.58	11.7	1	2016-05-31 14:05:00	29764	724
159	RE33	Female	CH	CH1	19.39	51.385282	30.041059	juv	no	21.05	96.14	11.86	1	2016-06-01 14:55:00	28129	678
162	RE21	Female	CH	CH1	10.6425	51.39028	30.0704	ad	no	19.91	90.16	13.2	2~5	2016-06-01 15:25:00	32304	669
164	RE21	Female	CH	CH1	10.6425	51.39028	30.0704	juv	no	15.47	85.6	12.01	1	2016-06-01 14:31:00	38243	611
166	RE32	Male	CH	CH1	12.39	51.385359	30.04234	ad (mature)	no	22.86	94.25	14.11	10	2016-06-01 14:15:00	29862	695
168	RE41	Female	CH	CH1	59.59	51.38247	30.042622	ad	yes	33.52	98.47	12.63	2~5	2016-06-02 15:25:00	33442	716
171	RE24	Male	CH	CH1	45.9275	51.382351	30.030332	juv	no	17.56	87.49	11.74	1	2016-06-02 14:25:00	31727	708
177	RE41	Female	CH	CH1	59.59	51.38247	30.042622	ad	no	17.39	83.28	12.29	2~5	2016-06-02 15:15:00	31942	744
179	RE43	Male	CH	CH3	16.32	51.294682	29.642889	ad	no	24.39	96.76	12.71	2~5	2016-06-03 12:49:00	34201	768
180	RE46	Female	CH	CH3	17	51.299806	29.63943	ad	yes	24.78	89.34	12.45	2~5	2016-06-03 13:45:00	44472	815
183	RE46	Male	CH	CH3	17	51.299806	29.63943	juv	no	20.16	92.91	11.87	1	2016-06-03 14:00:00	32604	708
184	RE47	Female	CH	CH3	15	51.294682	29.642889	ad	yes	26.52	91.3	12.87	2~5	2016-06-03 12:50:00	41606	676
186	RE47	Female	CH	CH3	15	51.294682	29.642889	ad	yes	30.94	94.81	12	2~5	2016-06-03 12:57:00	28436	770
189	RE42	Female	CH	CH1	10.06	51.38868	30.071586	ad (mature)	yes	27.54	105.13	13.86	10	2016-06-03 15:50:00	33457	780
193	RE43	Female	CH	CH3	16.32	51.294682	29.642889	ad	yes	22.41	95.47	12.91	2~5	2016-06-04 14:42:00	38499	387
194	RE48	Male	CH	CH3	19	51.29588	29.642288	ad	no	26.2	93.47	13.55	2~5	2016-06-04 14:35:00	39724	790
195	RE48	Male	CH	CH3	19	51.29588	29.642288	ad	no	24.38	95.12	12.77	2~5	2016-06-04 14:15:00	39806	780
196	RE47	Male	CH	CH3	15	51.294682	29.642889	ad	no	24.32	96.24	12.97	2~5	2016-06-04 14:07:00	30766	784
197	RE43	Female	CH	CH3	16.32	51.294682	29.642889	ad	yes	25.54	97.59	13.13	2~5	2016-06-04 14:55:00	27755	615
198	RE48	Male	CH	CH3	19	51.29588	29.642288	ad	no	20.11	91.35	12.96	2~5	2016-06-04 14:30:00	33020	553
200	RE44	Female	CH	CH3	18.59	51.297616	29.640897	ad	yes	36.61	102.07	13.08	2~5	2016-06-04 14:30:00	29948	706
201	RE47	Female	CH	CH3	15	51.294682	29.642889	juv	yes	19.82	90.74	11.86	1	2016-06-05 14:35:00	36612	705
202	RE47	Male	CH	CH3	15	51.294682	29.642889	ad	no	19.14	85.83	12.9	2~5	2016-06-05 14:10:00	28705	500
203	RE46	Male	CH	CH3	17	51.299806	29.63943	ad	no	26.45	97.84	13.46	2~5	2016-06-05 14:03:00	32304	809
204	RE47	Female	CH	CH3	15	51.294682	29.642889	ad	yes	27.7	92.28	12.7	2~5	2016-06-05 14:20:00	22806	583
206	RE48	Male	CH	CH3	19	51.29588	29.642288	ad	no	31.3	102.88	13.4	2~5	2016-06-05 14:23:00	39408	761
207	RE54	Male	CH	CH2	22.071	51.44536	30.06522	ad	no	26.09	98.49	12.31	2~5	2016-06-06 16:16:00	30728	688
213	RE50	Female	CH	CH2	58.5	51.4454	30.06517	ad	no	20.21	88.28	12.94	2~5	2016-06-06 16:48:00	36045	706
215	RE50	Male	CH	CH2	58.5	51.4454	30.06517	ad	no	21.01	92.88	12.52	2~5	2016-06-06 16:30:00	28762	714
218	RE51	Female	CH	CH2	95.424	51.44536	30.06522	ad	yes	32.82	91.03	13.06	2~5	2016-06-06 16:07:00	25704	680
226	RE50	Female	CH	CH2	58.5	51.4454	30.06517	ad	no	24.35	106.4	12.49	2~5	2016-06-06 16:33:00	40595	735
242	RE53	Male	CH	CH2	16.766	51.44536	30.06522	ad	no	16.25	84.51	12.33	2~5	2016-06-10 15:35:00	28647	760
248	RE57	Female	CH	CH2	12.016	51.44536	30.06522	ad	yes	26.65	94.3	13.72	2~5	2016-06-10 15:31:00	45304	707
249	RE61	Female	CH	CH2	25.42	51.44546	30.06514	ad	yes	24.28	98.12	13.43	2~5	2016-06-10 15:20:00	46595	681
253	RE59	Male	CH	CH2	22.231	51.44546	30.06514	ad	no	22.32	90.46	12.29	2~5	2016-06-10 15:31:00	33450	637
254	RE59	Male	CH	CH2	22.231	51.44546	30.06514	ad	no	24.06	97.72	12.08	2~5	2016-06-10 15:26:00	46219	766
255	RE52	Male	CH	CH2	27.088	51.44536	30.06522	ad	no	22.96	92.42	12.86	2~5	2016-06-10 15:26:00	40820	831
259	RE53	Female	CH	CH2	16.766	51.44536	30.06522	ad	no	28.36	100.92	12.77	2~5	2016-06-10 15:29:00	45394	594
260	RE54	Male	CH	CH2	22.071	51.44536	30.06522	ad	no	24.56	95.43	13.35	2~5	2016-06-10 15:32:00	38909	743
276	RE75	Female	CH	CH2	10	51.44957	30.06264	ad	yes	26.78	99.67	13.28	2~5	2016-06-12 16:33:00	42008	676
279	RE63	Male	CH	CH2	15.596	51.44546	30.06514	ad	no	21.94	98.76	12.62	2~5	2016-06-12 16:34:00	27686	695
285	RE72	Male	CH	CH2	15.7298	51.44738	30.06744	ad	no	24.86	99.62	13.06	2~5	2016-06-12 16:04:00	35900	651
294	RE75	Male	CH	CH2	10	51.44957	30.06264	ad (mature)	no	27.46	100.12	13.9	10	2016-06-12 16:01:00	25086	699
299	RE78	Female	CH	CH2	10	51.45275	30.05556	ad	yes	22.56	93.86	12.77	2~5	2016-06-12 16:02:00	40895	716
301	RE73	Female	CH	CH2	17.87	51.44738	30.06744	ad	yes	28	108.68	12.94	2~5	2016-06-12 16:46:00	35908	726
305	RE69	Female	CH	CH2	25.42	51.44069	30.08206	ad	yes	23.86	94.45	12.68	2~5	2016-06-12 16:23:00	37480	623
311	RE87	Male	CL	CL1	0.12	51.143553	29.94994	ad	no	22.46	93.76	12.09	2~5	2016-06-13 12:20:00	34051	807
313	RE88	Male	CL	CL1	0.12	51.13915	29.937978	ad	no	28.96	107.46	12.28	2~5	2016-06-13 12:32:00	54180	829
314	RE88	Female	CL	CL1	0.12	51.13915	29.937978	ad	no	23.35	90.21	12.87	2~5	2016-06-13 12:22:00	44664	840
315	F24	Female	CL	CL2	0.158	51.204032	30.164203	ad	no	31.79	93.11	13.28	2~5	2016-06-13 12:33:00	55400	457
316	RE85	Female	CL	CL1	0.18	51.154074	29.977314	ad	yes	33.75	95.01	13.57	2~5	2016-06-13 12:43:00	54344	875
319	E15	Female	CL	CL2	0.553	51.212882	30.203623	ad	yes	19.55	88.6	12.43	2~5	2016-06-13 12:25:00	47172	722
320	RE87	Female	CL	CL1	0.12	51.143553	29.94994	ad	yes	20.64	86.4	12.68	2~5	2016-06-13 12:33:00	34959	701
326	RE83	Female	CL	CL1	0.26	51.163543	30.00441	ad	no	17.76	83.61	12.79	2~5	2016-06-13 13:45:00	62841	548
330	F24	Female	CL	CL2	0.158	51.204032	30.164203	ad	yes	29.43	92.87	12.71	2~5	2016-06-13 12:00:00	62431	681
K10	RS7	Male	KL	KL1	0.151	50.521272	30.42486	ad	no	23.54	95.73	12.51	2~5	2016-06-15 14:01:00	41809	721
K11	RS4	Female	KL	KL1	0.151	50.525859	30.436933	ad	no	22.32	89.72	12.23	2~5	2016-06-15 16:59:00	72528	764
K17	RS6	Female	KL	KL1	0.151	50.525859	30.436933	ad	no	27.65	95.39	12.54	2~5	2016-06-15 16:36:00	93317	754
K21	RS5	Female	KL	KL1	0.151	50.525859	30.436933	juv	no	14.54	87.55	12.02	1	2016-06-15 16:56:00	43458	724
K24	RS2	Female	KL	KL1	0.151	50.5269	30.4439	ad	no	26.75	98.9	12.77	2~5	2016-06-15 16:15:00	84824	735
K25	RS3	Male	KL	KL1	0.151	50.525859	30.436933	juv	no	21.9	95.16	11.76	1	2016-06-15 13:52:00	48432	809
K26	RS3	Male	KL	KL1	0.151	50.525859	30.436933	juv	no	17.86	88.35	11.83	1	2016-06-15 13:57:00	52864	721
K3	RS5	Male	KL	KL1	0.151	50.525859	30.436933	ad	no	24.75	101.01	12.94	2~5	2016-06-15 13:57:00	46740	746
K31	RS5	Female	KL	KL1	0.151	50.525859	30.436933	ad	no	24.07	95.2	12.72	2~5	2016-06-15 16:09:00	67198	840
K36	RS6	Male	KL	KL1	0.151	50.525859	30.436933	juv	no	19.53	93.77	11.53	1	2016-06-15 13:47:00	46302	731
K38	RS5	Female	KL	KL1	0.151	50.525859	30.436933	ad	yes	18.47	91.2	12.91	2~5	2016-06-15 16:32:00	59897	788
K46	RS5	Male	KL	KL1	0.151	50.525859	30.436933	juv	no	17	83.22	11.73	1	2016-06-15 15:58:00	56035	833
K48	RS3	Male	KL	KL1	0.151	50.525859	30.436933	ad	no	24.94	100.27	12.66	2~5	2016-06-15 14:07:00	105937	826
K51	RS2	Female	KL	KL1	0.151	50.5269	30.4439	ad	no	29.76	106.36	13.71	2~5	2016-06-15 16:42:00	81144	838
K54	RS4	Female	KL	KL1	0.151	50.525859	30.436933	ad (mature)	yes	24.47	97.32	13.68	10	2016-06-15 16:17:00	56639	530
K55	LS13	Female	KL	KL2	0.521	50.38999	30.74168	ad	no	24.43	97.71	12.53	2~5	2016-06-16 12:37:00	38977	674
K57	LS8	Female	KL	KL2	0.553	50.3882	30.75294	ad	yes	33.74	101.37	13.11	2~5	2016-06-16 11:45:00	36846	649
K58	LS11	Male	KL	KL2	0.553	50.3882	30.75294	juv	no	16.26	80.43	11.99	1	2016-06-16 12:12:00	54903	697
K59	LS16	Female	KL	KL2	0.553	50.38896	30.73459	ad	no	23.26	96.14	13.21	2~5	2016-06-16 11:35:00	67947	525
K6	RS5	Male	KL	KL1	0.151	50.525859	30.436933	juv	no	19.65	89.85	11.93	1	2016-06-15 13:47:00	46021	625
K62	LS11	Female	KL	KL2	0.553	50.3882	30.75294	ad	no	23.1	99.29	13.04	2~5	2016-06-16 11:39:00	36299	677
K63	LS8	Female	KL	KL2	0.553	50.3882	30.75294	ad	yes	23.48	98.45	13.34	2~5	2016-06-16 11:39:00	54382	661
K65	LS17	Male	KL	KL2	0.553	50.38896	30.73459	ad	no	20.62	93.37	12.81	2~5	2016-06-16 11:35:00	68575	790
K66	LS17	Male	KL	KL2	0.553	50.38896	30.73459	juv	no	14.86	83.08	11.48	1	2016-06-16 11:53:00	67209	700
K67	LS13	Female	KL	KL2	0.521	50.38999	30.74168	ad	no	18.1	94.06	12.29	2~5	2016-06-16 12:02:00	72670	523
K68	LS17	Female	KL	KL2	0.553	50.38896	30.73459	ad	no	24.3	100.15	13.01	2~5	2016-06-16 12:02:00	78374	706
K69	LS8	Female	KL	KL2	0.553	50.3882	30.75294	ad	no	23.14	99.27	12.76	2~5	2016-06-16 11:58:00	52233	663
K70	LS19	Male	KL	KL2	0.553	50.38896	30.73459	juv	no	20.23	92.97	11.58	1	2016-06-16 11:45:00	54703	874
K71	LS18	Female	KL	KL2	0.553	50.38896	30.73459	ad	yes	26.78	98.98	12.73	2~5	2016-06-16 11:58:00	35972	799
K72	LS17	Male	KL	KL2	0.553	50.38896	30.73459	ad	no	24.97	100.45	12.24	2~5	2016-06-16 11:53:00	57458	831
K8	RS7	Male	KL	KL1	0.151	50.521272	30.42486	juv	no	18.71	90.52	11.69	1	2016-06-15 14:01:00	70081	795
¹Bank vole trapping locations were design based on environmental radiation levels (e.g. treatment), with contaminated (CH) and uncontaminated (CL) with radionuclides areas within the Chernobyl Exclusion Zone and control locations near Kyiv (KL), Ukraine.
²A total of 5 898 409 reads were retained in the dataset after quality control, pair-end reads assembly, chimeric sequences removal and filtering low-abundance OTUs (representing <0.005% of the total number of sequences). In total, we identified 1312 OTUs across all samples, with the average 43,054 reads per sample (SD. 15,698, with range of 18,113-105,937).
