# Supplementary material for: Environmental radiation alters the gut microbiome of the bank vole Myodes glareolus
Source: ISME J. 2018 Jul 9;12(11):2801–6. doi: 10.1038/s41396-018-0214-x (PMC6193954; doi:10.1038/s41396-018-0214-x)
Supplement: Supplementary file 3 — Supplementary Table 2 [file 41396_2018_214_MOESM3_ESM.xlsx]

## Sheet: Sheet1
Supplementary Table 2. Statistical comparison of alpha diversity estimates by Kruskal–Wallis tests using Dunn’s post hoc test and followed by a Bonferroni correction for the significance level.
	Study areas*
	CL:KL			CL:CH			KL:CH
	chi-squared	Z value	P value¹	chi-squared	Z value	P value¹	chi-squared	Z value	P value¹
Observed OTUs	2.3615	-1.3954	0.2443	2.3615	-0.1386	1.0	2.3615	1.3737	0.2542
• Females	0.2542	-0.5037	0.9216	0.2542	-0.2927	1.0	0.2542	0.2701	1.0
• Males	4.8922	-2.0319	0.0632	4.8922	-0.1460	1.0	4.8922	2.014	0.0658
Shannon index	1.2531	-0.2432	1.0	1.2531	-1.0683	0.4280	1.2531	-0.7019	0.7240
• Females	1.4963	-0.0809	1.0	1.4963	-1.0657	0.4298	1.4963	-0.9572	0.5076
• Males	0.4774	-0.5998	0.8228	0.4774	-0.5781	0.8447	0.4774	0.1509	1.0
*Bank vole (Myodes glareolus) trapping locations were designed based on environmental radiation levels (e.g. treatment) with areas contaminated (CH) or not contaminated (CL) with radionuclides within the Chernobyl Exclusion Zone and uncontaminated area near Kyiv (KL), Ukraine.
¹Bonferroni-adjusted P values are shown. Statistical comparison by Kruskal–Wallis tests including Dunn’s post hoc test. All comparisons were non-significant.
