# Supplementary material for: Environmental radiation alters the gut microbiome of the bank vole Myodes glareolus
Source: ISME J. 2018 Jul 9;12(11):2801–6. doi: 10.1038/s41396-018-0214-x (PMC6193954; doi:10.1038/s41396-018-0214-x)
Supplement: Supplementary file 4 — Supplementary Table 3 [file 41396_2018_214_MOESM4_ESM.xlsx]

## Sheet: Sheet1
Supplementary Table 3. Permutational MANOVA (PERMANOVA) statistical tests¹ on weighted UniFrac (wUniFrac) distances and Bray-Curtis dissimilarity for gut microbial communities of bank voles inhabiting areas that differ in environmental radiation levels.
	Metric	F	R²	P value
Treatments²	wUniFrac	6.8906	0.09325	0.001
	Bray-Curtis	5.6596	0.07789	0.001
Host Sex	wUniFrac	1.2191	0.00895	0.251
	Bray-Curtis	1.2436	0.00913	0.156
Sex*Treatments	wUniFrac	0.7568	0.01026	0.677
	Bray-Curtis	0.9456	0.01300	0.535
Host Body Mass	wUniFrac	0.82079	0.00604	0.547
	Bray-Curtis	0.9962	0.00733	0.439
Host Head Width	wUniFrac	1.0132	0.00745	0.364
	Bray-Curtis	0.85957	0.00633	0.673
Gravidity	wUniFrac	1.018	0.00748	0.376
	Bray-Curtis	0.87542	0.00644	0.626
¹Statistical tests were performed using the R package vegan (adonis function) with 999 permutations. The significance level α value set to 0.05 with significant values shown in bold.
²Bank vole trapping locations were designed based on environmental radiation levels (e.g. treatment) with contaminated (CH) and uncontaminated (CL) with radionuclides areas within the Chernobyl Exclusion Zone and uncontaminated area near Kyiv (KL), Ukraine.
