# Supplementary material for: Environmental radiation alters the gut microbiome of the bank vole Myodes glareolus
Source: ISME J. 2018 Jul 9;12(11):2801–6. doi: 10.1038/s41396-018-0214-x (PMC6193954; doi:10.1038/s41396-018-0214-x)
Supplement: Supplementary file 5 — Supplementary Table 4 [file 41396_2018_214_MOESM5_ESM.xlsx]

## Sheet: Sheet1
Supplementary Table 4. Final GLMs that show significant predictors of abundance of bacterial phylum within the gut microbiota of bank voles inhabiting the area surrounding the former Chernobyl nuclear power plant and areas near Kyiv, Ukraine. Only significant models are shown, with significant P-values shown in bold. AIC fit criterion is given for each full model below.
		Estimate	SE	t	P
Bacteroidetes	(Intercept)	-3104.5	7274.2	-0.427	0.6702
	Head width	1038.2	567.7	1.829	0.0697
	Radiation - low	16.2	902.2	0.018	0.9857
	Radiation - high	-3077.6	746.1	-4.125	6.49e-05
	Null deviance	2238134971		df	136
	Residual deviance	1891877754		df	133
	AIC:	2651.2
		Estimate	SE	t	P
Firmicutes	(Intercept)	4916.8	416.2	11.814	2e-16
	Radiation - low	205.8	643	0.32	0.749
	Radiation - high	2835.4	539.9	5.252	5.76e-07
	Null deviance	1256072795		df	136
	Residual deviance	998121948		df	134
	AIC:	2561.6
		Estimate	SE	t	P
Proteobacteria	(Intercept)	528.05	97.81	5.398	2.96e-07
	Radiation - low	-224.43	151.13	-1.485	0.13987
	Radiation - high	417.21	126.88	3.288	0.00129
	Null deviance	64930156		df	136
	Residual deviance	55129175		df	134
	AIC:	2164.8
		Estimate	SE	t	P
Unassigned	(Intercept)	399.86	75.09	5.325	4.14e-07
	Treatment_fcontrol	198.2	116.01	1.708	0.0899
	Treatment_fhot	-61.43	97.4	-0.631	0.5293
	Null deviance	33906058		df	136
	Residual deviance	32488222		df	134
	AIC:	2092.4
		Estimate	SE	t	P
Cyanobacteria	(Intercept)	-407.762	156.807	-2.6	0.01039
	Head width	33.177	12.01	2.762	0.00657
	Radiation - low	9.564	24.96	0.383	0.70221
	Radiation - high	33.452	22.269	1.502	0.13548
	Sex - male	21.969	23.161	0.948	0.34464
	Radiation - low * Sex - male	13.428	35.49	0.378	0.70579
	Radiation - high * Sex - male	19.829	29.803	0.665	0.50701
	Null deviance	838869		df	136
	Residual deviance	706286		df	130
	AIC:	1575.8
Summary of model selection procedure to identify significant predictors of abundance of bacterial phyla within the gut microbiota of bank voles inhabiting the area surrounding the former Chernobyl nuclear power plant and areas near Kyiv, Ukraine. Also shown are the amount of read data for the entire sample, and the relative contribution of each bacterial phyla to the gut microbiome community. Bol…
	Bacteroidetes	Firmicutes	Spirochaetes	Proteobacteria	Unassigned	Tenericutes	Actinobacteria	Cyanobacteria	Deferribacteres
Head width	0.0697							0.0066
Radiation – low	*	*		*	0.0899			*
Radiation – high	0.0001	0.0000		0.0013	*
Sex								*
Total reads	1189950	858617	236377	91669	57055	14682	10526	6803	321
% reads	0.483	0.348	0.096	0.037	0.023	0.006	0.004	0.003	0.000
Cumulative % reads	0.483	0.831	0.927	0.964	0.987	0.993	0.997	1.000	1.000
