# Supplementary material for: Environmental radiation alters the gut microbiome of the bank vole Myodes glareolus
Source: ISME J. 2018 Jul 9;12(11):2801–6. doi: 10.1038/s41396-018-0214-x (PMC6193954; doi:10.1038/s41396-018-0214-x)
Supplement: Supplementary file 6 — Supplementary Table 5 [file 41396_2018_214_MOESM6_ESM.xlsx]

## Sheet: Sheet1
Supplementary Table 5. Relative abundance (average of taxonomic groups abundance within each sample) of Phyla, Classes, Orders, Families or Genera for wild-caught bank voles (Myodes glareolus) from contaminated (CH) and uncontaminated (CL) areas with radionuclides within the Chernobyl Exclusion Zone and uncontaminated area near Kyiv (KL), Ukraine.
Mean relative abundance (MeanRA) and standard deviation (SD)
	Total		CH		CL		KL
Phylum	MeanRA	SD	MeanRA	SD	MeanRA	SD	MeanRA	SD
Bacteroidetes	0.482543	0.225373	0.393834	0.177955	0.56432	0.238605	0.549387	0.233195
Firmicutes	0.348182	0.168836	0.430679	0.151764	0.273158	0.154721	0.284593	0.146879
Spirochaetes	0.0958544	0.113906	0.0892804	0.0965029	0.10264	0.124883	0.0998029	0.132533
Proteobacteria	0.0371732	0.0383867	0.0525141	0.0406534	0.0293359	0.0380288	0.0168674	0.0152146
Tenericutes	0.00595377	0.0116903	0.00523721	0.00516587	0.00391731	0.00272342	0.0102348	0.0229793
Actinobacteria	0.00426845	0.0130889	0.00558818	0.0190342	0.00280491	0.00259228	0.00361649	0.00336404
Cyanobacteria	0.00275872	0.0043632	0.00401852	0.00598355	0.00160078	0.00157304	0.00180466	0.00162825
Deferribacteres	0.00013017	0.000958433	4.67372e-05	0.00036392	9.04393e-06	5.13347e-05	0.000467742	0.00193222
Unassigned	0.0231367	0.0277394	0.0188016	0.0212985	0.0222145	0.0240078	0.0332258	0.0399749
	Total		CH		CL		KL
Class	MeanRA	SD	MeanRA	SD	MeanRA	SD	MeanRA	SD
Bacteroidia	0.482446	0.225439	0.393625	0.178032	0.56432	0.238605	0.549387	0.233195
Clostridia	0.308845	0.170089	0.377331	0.166572	0.238942	0.154317	0.266627	0.147559
Spirochaetes	0.0958544	0.113906	0.0892804	0.0965029	0.10264	0.124883	0.0998029	0.132533
Bacilli	0.0353528	0.0530032	0.0462434	0.0682601	0.0319793	0.0406972	0.0178996	0.014396
Deltaproteobacteria	0.0246038	0.0304645	0.0373466	0.039027	0.0171654	0.0145036	0.00902509	0.00969377
Epsilonproteobacteria	0.00757259	0.0104127	0.0106517	0.0112204	0.00470801	0.0083685	0.00528853	0.00980966
Mollicutes	0.00595377	0.0116903	0.00523721	0.00516587	0.00391731	0.00272342	0.0102348	0.0229793
Erysipelotrichi	0.00398418	0.0168836	0.00710494	0.0237516	0.00223643	0.00782081	6.63082e-05	0.000208571
Coriobacteriia	0.00331346	0.00372551	0.00351235	0.00449108	0.00280491	0.00259228	0.0036147	0.00335864
4C0d-2	0.00275872	0.0043632	0.00401852	0.00598355	0.00160078	0.00157304	0.00180466	0.00162825
Alphaproteobacteria	0.00228305	0.00373925	0.00277072	0.00421341	0.00212661	0.00399923	0.00150896	0.001775
Gammaproteobacteria	0.00183293	0.0160166	0.00057672	0.00323604	0.00456072	0.0283115	0.000602151	0.00189813
Actinobacteria	0.000954988	0.0111301	0.00207584	0.0164125	0	0	1.79211e-06	9.97807e-06
Betaproteobacteria	0.000880779	0.00164892	0.00116843	0.00211683	0.000775194	0.00129156	0.000442652	0.00058452
Deferribacteres	0.00013017	0.000958433	4.67372e-05	0.00036392	9.04393e-06	5.13347e-05	0.000467742	0.00193222
Flavobacteriia	9.61071e-05	0.0011249	0.000208995	0.00165884	0	0	0	0
	Total		CH		CL		KL
Order	MeanRA	SD	MeanRA	SD	MeanRA	SD	MeanRA	SD
Bacteroidales	0.482446	0.225439	0.393625	0.178032	0.56432	0.238605	0.549387	0.233195
Clostridiales	0.308845	0.170089	0.377331	0.166572	0.238942	0.154317	0.266627	0.147559
Spirochaetales	0.0958544	0.113906	0.0892804	0.0965029	0.10264	0.124883	0.0998029	0.132533
Lactobacillales	0.0352936	0.0529615	0.0461869	0.0682046	0.0318966	0.0406688	0.0178674	0.0143782
Desulfovibrionales	0.0246038	0.0304645	0.0373466	0.039027	0.0171654	0.0145036	0.00902509	0.00969377
Campylobacterales	0.00757259	0.0104127	0.0106517	0.0112204	0.00470801	0.0083685	0.00528853	0.00980966
Erysipelotrichales	0.00398418	0.0168836	0.00710494	0.0237516	0.00223643	0.00782081	6.63082e-05	0.000208571
Coriobacteriales	0.00331346	0.00372551	0.00351235	0.00449108	0.00280491	0.00259228	0.0036147	0.00335864
RF39	0.0031103	0.0047738	0.00259788	0.002719	0.00289793	0.00236315	0.00444624	0.0088178
YS2	0.00275872	0.0043632	0.00401852	0.00598355	0.00160078	0.00157304	0.00180466	0.00162825
Anaeroplasmatales	0.00193025	0.0103047	0.0013157	0.00235412	0.000598191	0.000840519	0.00502688	0.0213469
Enterobacteriales	0.00175345	0.0159992	0.000477954	0.0032409	0.00447416	0.0282799	0.000571685	0.00189265
Rickettsiales	0.00134672	0.00250866	0.00171781	0.00345123	0.000919897	0.000764561	0.00118459	0.00158681
Actinomycetales	0.000954988	0.0111301	0.00207584	0.0164125	0	0	1.79211e-06	9.97807e-06
Alphaproteobacteria Class¹	0.000936334	0.00269334	0.00105291	0.00214699	0.00120672	0.00401493	0.000324373	0.000520386
Mycoplasmatales	0.00091322	0.00216734	0.00132363	0.00287544	0.000421189	0.000583205	0.000761649	0.0017339
Burkholderiales	0.000708029	0.0014476	0.000899471	0.00183789	0.000651163	0.00119586	0.000397849	0.000579502
Nitrosomonadales	0.000172749	0.000306792	0.000268959	0.00039261	0.000124031	0.000200981	4.48029e-05	0.000108695
Deferribacterales	0.00013017	0.000958433	4.67372e-05	0.00036392	9.04393e-06	5.13347e-05	0.000467742	0.00193222
Flavobacteriales	9.61071e-05	0.0011249	0.000208995	0.00165884	0	0	0	0
Pasteurellales	7.94809e-05	0.000194654	9.87654e-05	0.000232822	8.65633e-05	0.000190262	3.04659e-05	7.56844e-05
Gemellales	5.92052e-05	9.69778e-05	5.64374e-05	9.33321e-05	8.26873e-05	0.000117771	3.22581e-05	6.04751e-05
	Total		CH		CL		KL
Family	MeanRA	SD	MeanRA	SD	MeanRA	SD	MeanRA	SD
S24-7	0.464045	0.232803	0.372205	0.184274	0.54877	0.245313	0.533163	0.241513
Clostridiales Order¹	0.163191	0.102364	0.199562	0.105066	0.132956	0.0945035	0.131217	0.0839092
Ruminococcaceae	0.100663	0.0615565	0.12231	0.0626588	0.0739522	0.0492559	0.0937204	0.0600883
Spirochaetaceae	0.0958544	0.113906	0.0892804	0.0965029	0.10264	0.124883	0.0998029	0.132533
Lachnospiraceae	0.0396217	0.029658	0.0482099	0.0317455	0.0276809	0.0210247	0.0387312	0.0304275
Lactobacillaceae	0.0351833	0.0528848	0.0460785	0.0681591	0.0317481	0.0404675	0.0178065	0.0143854
Desulfovibrionaceae	0.0246038	0.0304645	0.0373466	0.039027	0.0171654	0.0145036	0.00902509	0.00969377
Bacteroidales Order¹	0.00880049	0.012512	0.0106005	0.011854	0.00778165	0.0128782	0.00655556	0.0131757
Helicobacteraceae	0.00757259	0.0104127	0.0106517	0.0112204	0.00470801	0.0083685	0.00528853	0.00980966
Rikenellaceae	0.00584955	0.00539083	0.00613228	0.0057868	0.00535788	0.0049359	0.00595699	0.00528229
Erysipelotrichaceae	0.00398418	0.0168836	0.00710494	0.0237516	0.00223643	0.00782081	6.63082e-05	0.000208571
Coriobacteriaceae	0.00331346	0.00372551	0.00351235	0.00449108	0.00280491	0.00259228	0.0036147	0.00335864
RF39 Order¹	0.0031103	0.0047738	0.00259788	0.002719	0.00289793	0.00236315	0.00444624	0.0088178
Christensenellaceae	0.00299959	0.00738945	0.00483157	0.0101092	0.00188243	0.00373055	0.000826165	0.00176906
YS2 Order¹	0.00275872	0.0043632	0.00401852	0.00598355	0.00160078	0.00157304	0.00180466	0.00162825
[Odoribacteraceae]	0.00227007	0.00366034	0.00265697	0.00383382	0.00122481	0.00202003	0.00293369	0.00472373
Anaeroplasmataceae	0.00193025	0.0103047	0.0013157	0.00235412	0.000598191	0.000840519	0.00502688	0.0213469
Enterobacteriaceae	0.00175345	0.0159992	0.000477954	0.0032409	0.00447416	0.0282799	0.000571685	0.00189265
Bacteroidaceae	0.00148175	0.00303234	0.00202998	0.00407154	0.00118605	0.0016766	0.000777778	0.00149009
Rickettsiales Order¹	0.00134672	0.00250866	0.00171781	0.00345123	0.000919897	0.000764561	0.00118459	0.00158681
Microbacteriaceae	0.000954988	0.0111301	0.00207584	0.0164125	0	0	1.79211e-06	9.97807e-06
Alphaproteobacteria Class¹	0.000936334	0.00269334	0.00105291	0.00214699	0.00120672	0.00401493	0.000324373	0.000520386
Mycoplasmataceae	0.00091322	0.00216734	0.00132363	0.00287544	0.000421189	0.000583205	0.000761649	0.0017339
Dehalobacteriaceae	0.000855231	0.000838528	0.000878307	0.000756681	0.000780362	0.000878156	0.000912186	0.000955036
Oxalobacteraceae	0.000708029	0.0014476	0.000899471	0.00183789	0.000651163	0.00119586	0.000397849	0.000579502
Clostridiales (other) Order¹	0.000667072	0.00161268	0.000604938	0.00120789	0.000978036	0.0024218	0.000362007	0.000566353
Peptococcaceae	0.000285888	0.000353652	0.000353616	0.000399036	0.000209302	0.000313764	0.00025448	0.000284646
Clostridiaceae	0.000264801	0.000853388	0.000180776	0.000438351	0.000257106	0.0009608	0.000446237	0.00125022
Gracilibacteraceae	0.000180454	0.00044703	0.000259259	0.000465025	0.000177003	0.000545983	2.50896e-05	6.05848e-05
Nitrosomonadaceae	0.000172749	0.000306792	0.000268959	0.00039261	0.000124031	0.000200981	4.48029e-05	0.000108695
Deferribacteraceae	0.00013017	0.000958433	4.67372e-05	0.00036392	9.04393e-06	5.13347e-05	0.000467742	0.00193222
[Mogibacteriaceae]	0.000115977	0.000159069	0.000140212	0.000180119	6.84755e-05	0.000128207	0.000132616	0.000141041
Streptococcaceae	0.0001103	0.000207103	0.000108466	0.000161024	0.000148579	0.000306868	6.09319e-05	6.62873e-05
Flavobacteriaceae	9.61071e-05	0.0011249	0.000208995	0.00165884	0	0	0	0
Pasteurellaceae	7.94809e-05	0.000194654	9.87654e-05	0.000232822	8.65633e-05	0.000190262	3.04659e-05	7.56844e-05
Gemellaceae	5.92052e-05	9.69778e-05	5.64374e-05	9.33321e-05	8.26873e-05	0.000117771	3.22581e-05	6.04751e-05
	Total		CH		CL		KL
Genus	MeanRA	SD	MeanRA	SD	MeanRA	SD	MeanRA	SD
S24-7 Family¹	0.464045	0.232803	0.372205	0.184274	0.54877	0.245313	0.533163	0.241513
Clostridiales Order¹	0.163191	0.102364	0.199562	0.105066	0.132956	0.0945035	0.131217	0.0839092
Treponema	0.0958544	0.113906	0.0892804	0.0965029	0.10264	0.124883	0.0998029	0.132533
Ruminococcaceae Family¹	0.0452526	0.0306215	0.0580229	0.0335665	0.0322016	0.0246246	0.0374032	0.0205691
Oscillospira	0.0423001	0.0308526	0.0493757	0.0312447	0.0328075	0.0227499	0.0410878	0.0365687
Lactobacillus	0.0351833	0.0528848	0.0460785	0.0681591	0.0317481	0.0404675	0.0178065	0.0143854
Lachnospiraceae Family¹	0.0272668	0.0241956	0.0339929	0.0275566	0.0184367	0.0146763	0.00124014	0.00123281
Desulfovibrio	0.0232607	0.0300076	0.0358527	0.0384035	0.0162339	0.0141423	0.00741756	0.00953686
Ruminococcus	0.012483	0.0100168	0.0142266	0.0090896	0.00835788	0.00600037	0.0146613	0.0140721
Bacteroidales Order¹	0.00880049	0.012512	0.0106005	0.011854	0.00778165	0.0128782	0.00655556	0.0131757
Coprococcus	0.00733252	0.0113793	0.00788977	0.0105158	0.00487468	0.00654015	0.00960932	0.0168502
Flexispira	0.00529359	0.00663359	0.00869929	0.00803614	0.00272351	0.0035453	0.00193728	0.00172065
Rikenellaceae Family¹	0.00435645	0.00477671	0.0042478	0.00509821	0.00434367	0.0047176	0.00459498	0.00429868
Allobaculum	0.00366018	0.0168511	0.00673633	0.0237988	0.00178811	0.00746728	5.37634e-06	2.99342e-05
RF39 Order¹	0.0031103	0.0047738	0.00259788	0.002719	0.00289793	0.00236315	0.00444624	0.0088178
Adlercreutzia	0.00299473	0.00330633	0.00305732	0.00388297	0.00256848	0.00235387	0.00345878	0.00318581
YS2 Order¹	0.00275872	0.0043632	0.00401852	0.00598355	0.00160078	0.00157304	0.00180466	0.00162825
Christensenellaceae (other) Family¹	0.00268735	0.00667273	0.00436508	0.00907432	0.00171576	0.00357524	0.000625448	0.00145579
Odoribacter	0.00227007	0.00366034	0.00265697	0.00383382	0.00122481	0.00202003	0.00293369	0.00472373
Anaeroplasma	0.00193025	0.0103047	0.0013157	0.00235412	0.000598191	0.000840519	0.00502688	0.0213469
Roseburia	0.00156934	0.00273317	0.00183862	0.00251397	0.00182558	0.00372208	0.000666667	0.000565467
Helicobacteraceae Family¹	0.00156691	0.00792992	0.00195238	0.00957305	0.0019832	0.00813932	0.00314516	0.0103294
Bacteroides	0.00148175	0.00303234	0.00202998	0.00407154	0.00118605	0.0016766	0.000777778	0.00149009
[Ruminococcus]	0.0014412	0.00156161	0.00175044	0.00180716	0.00124806	0.00153723	0.00108065	0.000780266
Lachnospiraceae (other) Family¹	0.00138686	0.00159343	0.00178836	0.00196937	0.000904393	0.000956377	0.00124014	0.00123281
Serratia	0.00137753	0.0158471	5.11464e-05	0.000236399	0.00431395	0.0282885	0	0
Rickettsiales Order¹	0.00134672	0.00250866	0.00171781	0.00345123	0.000919897	0.000764561	0.00118459	0.00158681
Desulfovibrionaceae Family¹	0.00100568	0.00147112	0.00109788	0.000937871	0.000638243	0.000951373	0.00132796	0.00253126
Microbacteriaceae Family¹	0.000954988	0.0111301	0.00207584	0.0164125	0	0	1.79211e-06	9.97807e-06
Alphaproteobacteria Class¹	0.000936334	0.00269334	0.00105291	0.00214699	0.00120672	0.00401493	0.000324373	0.000520386
Dehalobacterium	0.000855231	0.000838528	0.000878307	0.000756681	0.000780362	0.000878156	0.000912186	0.000955036
AF12	0.000841038	0.00141129	0.00123898	0.00178559	0.000533592	0.000886831	0.000458781	0.0008485
Helicobacteraceae (other) Family¹	0.000712084	0.00502794	0	0	1.29199e-06	8.47214e-06	0.000206093	0.000674063
Oxalobacter	0.000708029	0.0014476	0.000899471	0.00183789	0.000651163	0.00119586	0.000397849	0.000579502
Clostridiales (other) Order¹	0.000667072	0.00161268	0.000604938	0.00120789	0.000978036	0.0024218	0.000362007	0.000566353
Rikenella	0.000652068	0.000775565	0.000645503	0.000645993	0.00048062	0.000689201	0.000903226	0.00104497
Ruminococcaceae (other) Family¹	0.000627332	0.000622996	0.000685185	0.000674166	0.000585271	0.000563221	0.0005681	0.000602414
Mycoplasma	0.000607056	0.00201822	0.000930335	0.00268037	0.000144703	0.000342712	0.000591398	0.00171081
Enterobacteriaceae Family¹	0.000375912	0.00242579	0.000426808	0.00323871	0.000160207	0.000965316	0.000571685	0.00189265
Bilophila	0.000337388	0.000420442	0.000395944	0.000523111	0.000293282	0.000313175	0.00027957	0.000291683
Erysipelotrichaceae Family¹	0.000324006	0.00180283	0.000368607	0.00151457	0.00044832	0.00265281	6.09319e-05	0.000208045
Coriobacteriaceae Family¹	0.000318735	0.000608367	0.000455026	0.000812515	0.000236434	0.000359038	0.000155914	0.000238488
Christensenella	0.000312247	0.00104203	0.00046649	0.00145	0.000166667	0.000344393	0.000200717	0.000563951
Mycoplasmataceae Family¹	0.000306164	0.000612932	0.000393298	0.000809473	0.000276486	0.00040363	0.000170251	0.000290783
Peptococcaceae Family¹	0.000285888	0.000353652	0.000353616	0.000399036	0.000209302	0.000313764	0.00025448	0.000284646
Anaerostipes	0.000280616	0.00150886	0.000524691	0.00220546	7.75194e-05	0.000144536	6.63082e-05	8.65661e-05
Candidatus Arthromitus	0.000212895	0.00084632	0.000137566	0.000423435	0.000237726	0.000964106	0.000331541	0.00124412
Dorea	0.000203569	0.000262944	0.000261905	0.000343111	0.000158915	0.000170408	0.000146953	0.000127131
Gracilibacter	0.000180454	0.00044703	0.000259259	0.000465025	0.000177003	0.000545983	2.50896e-05	6.05848e-05
Nitrosomonadaceae Family¹	0.000172749	0.000306792	0.000268959	0.00039261	0.000124031	0.000200981	4.48029e-05	0.000108695
Lachnospira	0.000140714	0.000269573	0.000163139	0.000272325	0.000155039	0.000338487	7.52688e-05	9.99469e-05
Mucispirillum	0.00013017	0.000958433	4.67372e-05	0.00036392	9.04393e-06	5.13347e-05	0.000467742	0.00193222
[Mogibacteriaceae] Family¹	0.000115977	0.000159069	0.000140212	0.000180119	6.84755e-05	0.000128207	0.000132616	0.000141041
Streptococcus	0.0001103	0.000207103	0.000108466	0.000161024	0.000148579	0.000306868	6.09319e-05	6.62873e-05
Myroides	9.61071e-05	0.0011249	0.000208995	0.00165884	0	0	0	0
Aggregatibacter	7.94809e-05	0.000194654	9.87654e-05	0.000232822	8.65633e-05	0.000190262	3.04659e-05	7.56844e-05
Gemellaceae Family¹	5.92052e-05	9.69778e-05	5.64374e-05	9.33321e-05	8.26873e-05	0.000117771	3.22581e-05	6.04751e-05
Clostridium	5.19059e-05	0.000174542	4.32099e-05	0.000142321	1.93798e-05	5.54015e-05	0.000114695	0.0002936
¹For groups where taxonomy could not be assigned to a known lower taxonomic rank (e.g. Order, Family, Genus), higher taxomonic rank is provided.
