# Supplementary material for: Environmental radiation alters the gut microbiome of the bank vole Myodes glareolus
Source: ISME J. 2018 Jul 9;12(11):2801–6. doi: 10.1038/s41396-018-0214-x (PMC6193954; doi:10.1038/s41396-018-0214-x)
Supplement: Supplementary file 7 — Supplementary Table 6 [file 41396_2018_214_MOESM7_ESM.xlsx]

## Sheet: KW_test_rel_abundance
Supplementary Table 6. Summary of gut microbiota of the Phyla, Classes, Orders, Families and Genera for wild-caught bank voles (Myodes glareolus), with significantly different relative abundances (Kruskal-Wallis, Bonferroni-adjusted P < 0.05) among the study areas (e.g. CL, KL and CH)*.
Taxa	Mean relative abundance	Kruskal-Wallis test		Dunn's post-hoc test
		chi-squared	P value	CL:KL		CL:CH		KL:CH
Phylum				Z value	P value¹	Z value	P value¹	Z value	P value¹
Bacteroidetes	0.482543	17.3969	0	0.342562	1	3.77333	0.000241623	3.03431	0.00361633
Firmicutes	0.348182	26.7946	0	-0.26383	1	-4.61172	5.99039e-06	-3.87479	0.000160076
Spirochaetes	0.0958544	0.2194	0.9	0.44949	0.979618	0.110132	1	-0.383434	1
Proteobacteria	0.0371732	36.1417	0	1.83558	0.0996305	-4.0452	7.84166e-05	-5.61867	2.88645e-08
Unassigned	0.0231367	8.0807	0.02	-2.26078	0.0356594	0.365313	1	2.75737	0.00874028
Tenericutes	0.00595377	1.2074	0.55	-0.984477	0.487321	-0.914194	0.540923	0.23301	1
Actinobacteria	0.00426845	2.4792	0.29	-1.37525	0.253582	-0.0217714	1	1.45733	0.217537
Cyanobacteria	0.00275872	12.8124	0	-0.571027	0.851972	-3.3472	0.00122447	-2.40473	0.0242767
Deferribacteres	0.00013017	6.0589	0.05	-1.97172	0.0729628	0.293109	1	2.38183	0.0258406
Class
Bacteroidia	0.482446	17.4345	0	0.345049	1	3.77831	0.00023684	3.03613	0.00359453
Clostridia	0.308845	18.8118	0	-0.72852	0.699443	-4.06884	7.08725e-05	-2.88625	0.005848
Spirochaetes	0.0958544	0.2194	0.9	0.44949	0.979618	0.110132	1	-0.383434	1
Bacilli	0.0353528	13.4987	0	1.68464	0.138088	-1.98896	0.0700581	-3.60257	0.000472629
Deltaproteobacteria	0.0246038	23.8374	0	2.3805	0.0259339	-2.5063	0.0183005	-4.81635	2.19314e-06
Epsilonproteobacteria	0.00757259	34.3737	0	-0.416829	1	-5.27601	1.98043e-07	-4.30943	2.45515e-05
Mollicutes	0.00595377	1.2074	0.55	-0.984477	0.487321	-0.914194	0.540923	0.23301	1
Erysipelotrichi	0.00398418	6.6441	0.04	2.50275	0.018485	0.714367	0.7125	-2.04374	0.0614682
Coriobacteriia	0.00331346	2.5278	0.28	-1.36943	0.256297	0.016693	1	1.48576	0.206012
4C0d-2	0.00275872	12.8124	0	-0.571027	0.851972	-3.3472	0.00122447	-2.40473	0.0242767
Alphaproteobacteria	0.00228305	4.1612	0.12	0.842436	0.599316	-1.18966	0.351273	-1.97739	0.0719965
Gammaproteobacteria	0.00183293	0.6691	0.72	-0.465065	0.962828	-0.815244	0.622399	-0.2356	1
Actinobacteria	0.000954988	2.0583	0.36	-0.798309	0.637037	-1.4314	0.228474	-0.433262	0.997236
Betaproteobacteria	0.000880779	9.3209	0.01	0.140689	1	-2.57277	0.0151332	-2.47082	0.0202206
Deferribacteres	0.00013017	6.0589	0.05	-1.97172	0.0729628	0.293109	1	2.38183	0.0258406
Flavobacteriia	9.61071e-05	1.1746	0.56	0	1	-0.939229	0.52142	-0.846851	0.595617
Order
Bacteroidales	0.482446	17.4345	0	0.345049	1	3.77831	0.00023684	3.03613	0.00359453
Clostridiales	0.308845	18.8118	0	-0.72852	0.699443	-4.06884	7.08725e-05	-2.88625	0.005848
Spirochaetales	0.0958544	0.2194	0.9	0.44949	0.979618	0.110132	1	-0.383434	1
Lactobacillales	0.0352936	13.4788	0	1.68291	0.138589	-1.98795	0.0702264	-3.5998	0.000477696
Desulfovibrionales	0.0246038	23.8374	0	2.3805	0.0259339	-2.5063	0.0183005	-4.81635	2.19314e-06
Campylobacterales	0.00757259	34.3737	0	-0.416829	1	-5.27601	1.98043e-07	-4.30943	2.45515e-05
Erysipelotrichales	0.00398418	6.6441	0.04	2.50275	0.018485	0.714367	0.7125	-2.04374	0.0614682
Coriobacteriales	0.00331346	2.5278	0.28	-1.36943	0.256297	0.016693	1	1.48576	0.206012
RF39	0.0031103	1.306	0.52	0.15885	1	1.06	0.433717	0.785146	0.648552
YS2	0.00275872	12.8124	0	-0.571027	0.851972	-3.3472	0.00122447	-2.40473	0.0242767
Anaeroplasmatales	0.00193025	3.3398	0.19	-1.38391	0.249581	-1.72489	0.12682	-0.0689814	1
Enterobacteriales	0.00175345	10.3548	0.01	-3.18171	0.00219613	-1.17061	0.362631	2.36155	0.0272982
Rickettsiales	0.00134672	0.6444	0.72	-0.286257	1	-0.792765	0.641872	-0.407364	1
Actinomycetales	0.000954988	2.0583	0.36	-0.798309	0.637037	-1.4314	0.228474	-0.433262	0.997236
Alphaproteobacteria Class²	0.000936334	3.2594	0.2	1.71744	0.128849	0.374645	1	-1.50666	0.197846
Mycoplasmatales	0.00091322	2.4683	0.29	-0.483343	0.943278	-1.53667	0.186563	-0.866436	0.579376
Burkholderiales	0.000708029	4.9692	0.08	-0.540065	0.883728	-2.14376	0.0480782	-1.3529	0.26413
Nitrosomonadales	0.000172749	21.6569	0	2.26981	0.0348289	-2.38814	0.0254007	-4.59094	6.61888e-06
Deferribacterales	0.00013017	6.0589	0.05	-1.97172	0.0729628	0.293109	1	2.38183	0.0258406
Flavobacteriales	9.61071e-05	1.1746	0.56	0	1	-0.939229	0.52142	-0.846851	0.595617
Pasteurellales	7.94809e-05	3.9343	0.14	1.90712	0.0847577	0.479194	0.9477	-1.61611	0.159107
Gemellales	5.92052e-05	4.7699	0.09	2.12912	0.049866	1.48406	0.206688	-0.948495	0.514316
Family
S24-7	0.464045	17.5226	0	0.342361	1	3.78633	0.000229336	3.04624	0.00347584
Clostridiales Order²	0.163191	14.5439	0	0.0302414	1	-3.28976	0.00150409	-2.99868	0.00406735
Ruminococcaceae	0.100663	17.3314	0	-1.30308	0.288823	-4.07672	6.85126e-05	-2.27631	0.0342416
Spirochaetaceae	0.0958544	0.2194	0.9	0.44949	0.979618	0.110132	1	-0.383434	1
Lachnospiraceae	0.0396217	15.8168	0	-1.55545	0.17976	-3.94816	0.000118132	-1.88935	0.0882671
Lactobacillaceae	0.0351833	13.5683	0	1.68856	0.136956	-1.99448	0.0691499	-3.61176	0.000456196
Desulfovibrionaceae	0.0246038	23.8374	0	2.3805	0.0259339	-2.5063	0.0183005	-4.81635	2.19314e-06
Bacteroidales Order²	0.00880049	5.0496	0.08	-0.0465429	1	-1.97019	0.0732242	-1.72643	0.126405
Helicobacteraceae	0.00757259	34.3737	0	-0.416829	1	-5.27601	1.98043e-07	-4.30943	2.45515e-05
Rikenellaceae	0.00584955	0.8134	0.67	-0.434315	0.996089	-0.90168	0.550841	-0.346558	1
Erysipelotrichaceae	0.00398418	6.6441	0.04	2.50275	0.018485	0.714367	0.7125	-2.04374	0.0614682
Coriobacteriaceae	0.00331346	2.5278	0.28	-1.36943	0.256297	0.016693	1	1.48576	0.206012
RF39 Order²	0.0031103	1.306	0.52	0.15885	1	1.06	0.433717	0.785146	0.648552
Christensenellaceae	0.00299959	11.5786	0	2.53341	0.0169436	-0.70452	0.721664	-3.35601	0.00118613
YS2 Order²	0.00275872	12.8124	0	-0.571027	0.851972	-3.3472	0.00122447	-2.40473	0.0242767
[Odoribacteraceae]	0.00227007	14.1574	0	-2.59567	0.0141608	-3.6558	0.000384568	-0.508587	0.916562
Anaeroplasmataceae	0.00193025	3.3398	0.19	-1.38391	0.249581	-1.72489	0.12682	-0.0689814	1
Enterobacteriaceae	0.00175345	10.3548	0.01	-3.18171	0.00219613	-1.17061	0.362631	2.36155	0.0272982
Bacteroidaceae	0.00148175	8.8131	0.01	1.32963	0.275458	-1.63677	0.152518	-2.90376	0.00553071
Rickettsiales Order²	0.00134672	0.6444	0.72	-0.286257	1	-0.792765	0.641872	-0.407364	1
Microbacteriaceae	0.000954988	2.0583	0.36	-0.798309	0.637037	-1.4314	0.228474	-0.433262	0.997236
Alphaproteobacteria Class²	0.000936334	3.2594	0.2	1.71744	0.128849	0.374645	1	-1.50666	0.197846
Mycoplasmataceae	0.00091322	2.4683	0.29	-0.483343	0.943278	-1.53667	0.186563	-0.866436	0.579376
Dehalobacteriaceae	0.000855231	1.7746	0.41	-0.521555	0.90297	-1.32252	0.278991	-0.632318	0.790769
Oxalobacteraceae	0.000708029	4.9692	0.08	-0.540065	0.883728	-2.14376	0.0480782	-1.3529	0.26413
Clostridiales (other) Order²	0.000667072	1.7841	0.41	1.31444	0.283047	0.450257	0.978787	-1.00568	0.471851
Peptococcaceae	0.000285888	6.0639	0.05	-1.29553	0.292704	-2.46127	0.0207668	-0.827842	0.61164
Clostridiaceae	0.000264801	6.3358	0.04	-2.1609	0.0460545	0.0404297	1	2.35717	0.0276219
Gracilibacteraceae	0.000180454	16.4912	0	2.43612	0.0222688	-1.60013	0.164353	-4.05904	7.3911e-05
Nitrosomonadaceae	0.000172749	21.6569	0	2.26981	0.0348289	-2.38814	0.0254007	-4.59094	6.61888e-06
Deferribacteraceae	0.00013017	6.0589	0.05	-1.97172	0.0729628	0.293109	1	2.38183	0.0258406
[Mogibacteriaceae]	0.000115977	10.7027	0	-3.00361	0.00400202	-2.62236	0.0130985	0.861313	0.583599
Streptococcaceae	0.0001103	0.9571	0.62	0.962169	0.503947	0.326627	1	-0.738829	0.690016
Flavobacteriaceae	9.61071e-05	1.1746	0.56	0	1	-0.939229	0.52142	-0.846851	0.595617
Pasteurellaceae	7.94809e-05	3.9343	0.14	1.90712	0.0847577	0.479194	0.9477	-1.61611	0.159107
Gemellaceae	5.92052e-05	4.7699	0.09	2.12912	0.049866	1.48406	0.206688	-0.948495	0.514316
Genus
S24-7 Family²	0.464045	17.5226	0	0.342361	1	3.78633	0.000229336	3.04624	0.00347584
Clostridiales Order²	0.163191	14.5439	0	0.0302414	1	-3.28976	0.00150409	-2.99868	0.00406735
Treponema	0.0958544	0.2194	0.9	0.44949	0.979618	0.110132	1	-0.383434	1
Ruminococcaceae Family²	0.0452526	20.9147	0	-1.19691	0.347014	-4.42234	1.46455e-05	-2.70195	0.01034
Oscillospira	0.0423001	8.4566	0.01	-0.5196	0.905014	-2.73885	0.0092482	-1.91144	0.0839219
Lactobacillus	0.0351833	13.5683	0	1.68856	0.136956	-1.99448	0.0691499	-3.61176	0.000456196
Lachnospiraceae Family²	0.0272668	14.823	0	-1.07498	0.423573	-3.74022	0.000275783	-2.21787	0.039846
Desulfovibrio	0.0232607	28.9441	0	2.9514	0.00474498	-2.42547	0.0229329	-5.3566	1.27202e-07
Ruminococcus	0.012483	12.1852	0	-2.08631	0.0554261	-3.46639	0.000791245	-0.884843	0.564362
Bacteroidales Order²	0.00880049	5.0496	0.08	-0.0465429	1	-1.97019	0.0732242	-1.72643	0.126405
Coprococcus	0.00733252	7.4946	0.02	-0.788248	0.645827	-2.66531	0.0115378	-1.55661	0.179344
Flexispira	0.00529359	40.9453	0	0.343916	1	-5.36571	1.20944e-07	-5.20732	2.87377e-07
Rikenellaceae Family²	0.00435645	0.4113	0.81	-0.470119	0.957405	0.143482	1	0.634259	0.788868
Allobaculum	0.00366018	14.9249	0	3.86326	0.000167826	1.91811	0.0826459	-2.41953	0.0233107
RF39 Order²	0.0031103	1.306	0.52	0.15885	1	1.06	0.433717	0.785146	0.648552
Adlercreutzia	0.00299473	3.801	0.15	-1.61744	0.158675	0.136273	1	1.85993	0.0943423
YS2 Order²	0.00275872	12.8124	0	-0.571027	0.851972	-3.3472	0.00122447	-2.40473	0.0242767
Christensenellaceae (other) Family²	0.00268735	12.7879	0	2.59174	0.014324	-0.842033	0.599655	-3.54263	0.000594227
Odoribacter	0.00227007	14.1574	0	-2.59567	0.0141608	-3.6558	0.000384568	-0.508587	0.916562
Anaeroplasma	0.00193025	3.3398	0.19	-1.38391	0.249581	-1.72489	0.12682	-0.0689814	1
Roseburia	0.00156934	8.1903	0.02	0.461773	0.966366	-2.21723	0.0399112	-2.49508	0.0188894
Helicobacteraceae Family²	0.00156691	1.8593	0.39	1.35641	0.262455	0.555866	0.867454	-0.955532	0.508963
Bacteroides	0.00148175	8.8131	0.01	1.32963	0.275458	-1.63677	0.152518	-2.90376	0.00553071
[Ruminococcus]	0.0014412	7.2873	0.03	-0.582292	0.840555	-2.57491	0.01504	-1.6963	0.134745
Lachnospiraceae (other) Family²	0.00138686	8.104	0.02	-1.17516	0.359898	-2.8334	0.00690837	-1.29265	0.294198
Serratia	0.00137753	3.6307	0.16	0.497939	0.927791	-1.34545	0.267721	-1.74788	0.120726
Rickettsiales Order²	0.00134672	0.6444	0.72	-0.286257	1	-0.792765	0.641872	-0.407364	1
Desulfovibrionaceae Family²	0.00100568	12.7852	0	-0.948232	0.514517	-3.4609	0.000807564	-2.10214	0.0533116
Microbacteriaceae Family²	0.000954988	2.0583	0.36	-0.798309	0.637037	-1.4314	0.228474	-0.433262	0.997236
Alphaproteobacteria Class²	0.000936334	3.2594	0.2	1.71744	0.128849	0.374645	1	-1.50666	0.197846
Dehalobacterium	0.000855231	1.7746	0.41	-0.521555	0.90297	-1.32252	0.278991	-0.632318	0.790769
AF12	0.000841038	12.7024	0	0.862484	0.582632	-2.56648	0.0154105	-3.24033	0.0017909
Helicobacteraceae (other) Family²	0.000712084	17.0708	0	-3.29255	0.00148922	0.520135	0.904454	4.00505	9.30073e-05
Oxalobacter	0.000708029	4.9692	0.08	-0.540065	0.883728	-2.14376	0.0480782	-1.3529	0.26413
Clostridiales (other) Order²	0.000667072	1.7841	0.41	1.31444	0.283047	0.450257	0.978787	-1.00568	0.471851
Rikenella	0.000652068	7.3625	0.03	-2.62852	0.0128638	-1.89511	0.0871161	1.1142	0.39779
Ruminococcaceae (other) Family²	0.000627332	1.6064	0.45	0.21061	1	-0.978027	0.492091	-1.10802	0.401779
Mycoplasma	0.000607056	5.2831	0.07	-1.87254	0.0916982	-2.08948	0.0549971	0.127063	1
Enterobacteriaceae Family²	0.000375912	15.2135	0	-3.70321	0.000319336	-0.786545	0.647322	3.26791	0.00162517
Bilophila	0.000337388	0.3262	0.85	0.202708	1	-0.361598	1	-0.543734	0.879937
Erysipelotrichaceae Family²	0.000324006	0.4125	0.81	-0.545898	0.877704	-0.565622	0.857477	0.0762822	1
Coriobacteriaceae Family²	0.000318735	3.8791	0.14	1.08335	0.417978	-0.884867	0.564343	-1.96131	0.0747639
Christensenella	0.000312247	1.3065	0.52	1.09102	0.412898	0.249064	1	-0.947141	0.51535
Mycoplasmataceae Family²	0.000306164	1.7298	0.42	1.25568	0.313847	0.28754	1	-1.08929	0.414037
Peptococcaceae Family²	0.000285888	6.0639	0.05	-1.29553	0.292704	-2.46127	0.0207668	-0.827842	0.61164
Anaerostipes	0.000280616	2.1714	0.34	-0.226692	1	-1.37493	0.253728	-0.996244	0.478697
Candidatus Arthromitus	0.000212895	2.897	0.23	-1.39202	0.245876	0.154188	1	1.63399	0.153391
Dorea	0.000203569	0.5828	0.75	-0.286912	1	-0.756229	0.674267	-0.373719	1
Gracilibacter	0.000180454	16.4912	0	2.43612	0.0222688	-1.60013	0.164353	-4.05904	7.3911e-05
Nitrosomonadaceae Family²	0.000172749	21.6569	0	2.26981	0.0348289	-2.38814	0.0254007	-4.59094	6.61888e-06
Lachnospira	0.000140714	0.2374	0.89	-0.0453105	1	-0.443007	0.986641	-0.350774	1
Mucispirillum	0.00013017	6.0589	0.05	-1.97172	0.0729628	0.293109	1	2.38183	0.0258406
[Mogibacteriaceae] Family²	0.000115977	10.7027	0	-3.00361	0.00400202	-2.62236	0.0130985	0.861313	0.583599
Streptococcus	0.0001103	0.9571	0.62	0.962169	0.503947	0.326627	1	-0.738829	0.690016
Myroides	9.61071e-05	1.1746	0.56	0	1	-0.939229	0.52142	-0.846851	0.595617
Aggregatibacter	7.94809e-05	3.9343	0.14	1.90712	0.0847577	0.479194	0.9477	-1.61611	0.159107
Gemellaceae Family²	5.92052e-05	4.7699	0.09	2.12912	0.049866	1.48406	0.206688	-0.948495	0.514316
Clostridium	5.19059e-05	4.5835	0.1	-2.09093	0.0548011	-0.64476	0.778624	1.66423	0.144099
*Bank vole trapping locations were designed based on background radiation levels (e.g. treatment) with areas contaminated (CH) and uncontaminated (CL) with radionuclides within the Chernobyl Exclusion Zone and uncontaminated area near Kyiv (KL), Ukraine.
¹Bonferroni-adjusted P values are shown. The significance level α value set to 0.05 with significant values shown in bold. Statistical comparison by Kruskal–Wallis tests including Dunn’s post hoc test.
²For groups where taxonimy could not be assigned to a known lower taxonomic rank (e.g. Order, Family, Genus), higher taxomonic rank is provided.
