# Supplementary material for: Environmental radiation alters the gut microbiome of the bank vole Myodes glareolus
Source: ISME J. 2018 Jul 9;12(11):2801–6. doi: 10.1038/s41396-018-0214-x (PMC6193954; doi:10.1038/s41396-018-0214-x)
Supplement: Supplementary file 9 — Supplementary Table 8 [file 41396_2018_214_MOESM9_ESM.xlsx]

## Sheet: Supplementary Table 8 legend
Supplementary Table 8. Summary statistics for area-based PLS balance: area under the curve (AUC), and mean area under the curve across all cross validation runs. F-statistic, P-value quantifying sample separation from an ANOVA test. AUC scores for each cross-validation run are also included. In addition, summary statistics for the random sampling (5 random subsamples of n=30 samples per study are…

## Sheet: cv
folds	AUROC
0	0.836806
1	0.955017
2	0.926316
3	0.942857

## Sheet: summary
AUC	0.956844
AUC_CV	0.915249
F-statistic	204.704
P-value	9.18244e-29

## Sheet: random sampling
	n=30 (rep1)	n=30 (rep2)	n=30 (rep3)	n=30 (rep4)	n=30 (rep5)	n=10 (rep1)	n=10 (rep2)	n=10 (rep3)	n=10 (rep4)	n=10 (rep5)
AUC	0.995	0.974444	0.967778	0.971667	0.992222	1	0.995	1	1	1
AUC_CV	0.980208	0.884832	0.953251	0.882068	0.922388	0.25	0.254167	0.133333	0.638095	0.875
F-statistic	163.039	124.487	125.633	143.068	178.581	277.788	73.8232	103.304	99.2857	78.8722
p-value	9.73371e-22	1.56963e-18	1.23664e-18	3.82222e-20	6.82094e-23	4.55208e-16	2.45091e-09	6.71503e-11	1.04167e-10	1.23468e-09
