# Supplementary material for: Environmental radiation alters the gut microbiome of the bank vole Myodes glareolus
Source: ISME J. 2018 Jul 9;12(11):2801–6. doi: 10.1038/s41396-018-0214-x (PMC6193954; doi:10.1038/s41396-018-0214-x)
Supplement: Supplementary file 10 — Supplementary Table 9 [file 41396_2018_214_MOESM10_ESM.xlsx]

## Sheet: Supplementary Table 9 legend
Supplementary Table 9. List of OTUs in the numerator (low radiation) and denominator (high radiation) of the radiation-based PLS balance, including PLS scores and taxonomic assignments for each OTU.

## Sheet: numerator
	PLS1	Kingdom	Phylum	Class	Order	Family	Genus	Species
196672	0.0542684	k__Bacteria	p__Bacteroidetes	c__Bacteroidia	o__Bacteroidales	f__S24-7	g__	s__
3584772	0.0397267	k__Bacteria	p__Tenericutes	c__Mollicutes	o__RF39	f__	g__	s__
1107018	0.032579	k__Bacteria	p__Bacteroidetes	c__Bacteroidia	o__Bacteroidales	f__S24-7	g__	s__
539647	0.0450968	k__Bacteria	p__Firmicutes	c__Bacilli	o__Lactobacillales	f__Lactobacillaceae	g__Lactobacillus	s__
213966	0.0364187	k__Bacteria	p__Tenericutes	c__Mollicutes	o__RF39	f__	g__	s__
1802717	0.053573	k__Bacteria	p__Bacteroidetes	c__Bacteroidia	o__Bacteroidales	f__S24-7	g__	s__
1028915	0.0518611	k__Bacteria	p__Bacteroidetes	c__Bacteroidia	o__Bacteroidales	f__S24-7	g__	s__
277649	0.0795712	k__Bacteria	p__Bacteroidetes	c__Bacteroidia	o__Bacteroidales	f__S24-7	g__	s__
278731	0.0287792	k__Bacteria	p__Bacteroidetes	c__Bacteroidia	o__Bacteroidales	f__S24-7	g__	s__
380534	0.0622582	k__Bacteria	p__Bacteroidetes	c__Bacteroidia	o__Bacteroidales	f__S24-7	g__	s__
367176	0.0341099	k__Bacteria	p__Firmicutes	c__Clostridia	o__Clostridiales	f__Ruminococcaceae	g__Oscillospira	s__
211595	0.0621071	k__Bacteria	p__Bacteroidetes	c__Bacteroidia	o__Bacteroidales	f__S24-7	g__	s__
179616	0.0434912	k__Bacteria	p__Bacteroidetes	c__Bacteroidia	o__Bacteroidales	f__S24-7	g__	s__
289918	0.0520109	k__Bacteria	p__Firmicutes	c__Bacilli	o__Lactobacillales	f__Lactobacillaceae	g__Lactobacillus	s__
419245	0.0562895	k__Bacteria	p__Bacteroidetes	c__Bacteroidia	o__Bacteroidales	f__S24-7	g__	s__
169234	0.0265566	k__Bacteria	p__Firmicutes	c__Clostridia	o__Clostridiales	f__Lachnospiraceae	g__	s__
198194	0.0322224	k__Bacteria	p__Firmicutes	c__Clostridia	o__Clostridiales	f__Ruminococcaceae	g__Oscillospira	s__
182893	0.0647265	k__Bacteria	p__Bacteroidetes	c__Bacteroidia	o__Bacteroidales	f__S24-7	g__	s__
292866	0.0273361	k__Bacteria	p__Firmicutes	c__Clostridia	o__Clostridiales	f__	g__	s__
352215	0.0332372	k__Bacteria	p__Firmicutes	c__Clostridia	o__Clostridiales	f__	g__	s__
297111	0.0346725	k__Bacteria	p__Firmicutes	c__Clostridia	o__Clostridiales	f__Ruminococcaceae	g__Oscillospira	s__
271101	0.0264647	k__Bacteria	p__Bacteroidetes	c__Bacteroidia	o__Bacteroidales	f__S24-7	g__	s__
179838	0.0468624	k__Bacteria	p__Bacteroidetes	c__Bacteroidia	o__Bacteroidales	f__S24-7	g__	s__
175712	0.042326	k__Bacteria	p__Bacteroidetes	c__Bacteroidia	o__Bacteroidales	f__S24-7	g__	s__
381694	0.0331809	k__Bacteria	p__Firmicutes	c__Clostridia	o__Clostridiales	f__Ruminococcaceae	g__Oscillospira	s__
1105589	0.0421259	k__Bacteria	p__Bacteroidetes	c__Bacteroidia	o__Bacteroidales	f__S24-7	g__	s__
328905	0.0338444	k__Bacteria	p__Firmicutes	c__Clostridia	o__Clostridiales	f__Ruminococcaceae	g__Oscillospira	s__
265052	0.0264826	k__Bacteria	p__Bacteroidetes	c__Bacteroidia	o__Bacteroidales	f__S24-7	g__	s__
441468	0.0472363	k__Bacteria	p__Firmicutes	c__Clostridia	o__Clostridiales	f__	g__	s__
177533	0.0419459	k__Bacteria	p__Bacteroidetes	c__Bacteroidia	o__Bacteroidales	f__S24-7	g__	s__
180511	0.0550617	k__Bacteria	p__Bacteroidetes	c__Bacteroidia	o__Bacteroidales	f__S24-7	g__	s__
1107057	0.0262051	k__Bacteria	p__Firmicutes	c__Clostridia	o__Clostridiales	f__Lachnospiraceae	g__Coprococcus	s__
158183	0.0328302	k__Bacteria	p__Firmicutes	c__Clostridia	o__Clostridiales	f__Ruminococcaceae	g__Oscillospira	s__
1106654	0.027913	k__Bacteria	p__Tenericutes	c__Mollicutes	o__RF39	f__	g__	s__
330460	0.0377569	k__Bacteria	p__Firmicutes	c__Clostridia	o__Clostridiales	f__	g__	s__
1112373	0.0556971	k__Bacteria	p__Bacteroidetes	c__Bacteroidia	o__Bacteroidales	f__S24-7	g__	s__
278675	0.0264369	k__Bacteria	p__Bacteroidetes	c__Bacteroidia	o__Bacteroidales	f__S24-7	g__	s__
306306	0.0443416	k__Bacteria	p__Firmicutes	c__Bacilli	o__Lactobacillales	f__Lactobacillaceae	g__Lactobacillus	s__
New.ReferenceOTU609	0.0342462	k__Bacteria	p__Firmicutes	c__Clostridia	o__Clostridiales	f__	g__	s__
New.ReferenceOTU8	0.0275367	Unassigned
New.ReferenceOTU1	0.0369985	k__Bacteria	p__Spirochaetes	c__Spirochaetes	o__Spirochaetales	f__Spirochaetaceae	g__Treponema	s__
New.ReferenceOTU3	0.0452671	k__Bacteria	p__Bacteroidetes	c__Bacteroidia	o__Bacteroidales	f__S24-7	g__	s__
New.ReferenceOTU4	0.0494847	k__Bacteria	p__Bacteroidetes	c__Bacteroidia	o__Bacteroidales	f__S24-7	g__	s__
New.ReferenceOTU5	0.0479211	k__Bacteria	p__Bacteroidetes	c__Bacteroidia	o__Bacteroidales	f__S24-7	g__	s__
New.ReferenceOTU6	0.0743402	k__Bacteria	p__Bacteroidetes	c__Bacteroidia	o__Bacteroidales	f__S24-7	g__	s__
New.ReferenceOTU7	0.0303206	k__Bacteria	p__Bacteroidetes	c__Bacteroidia	o__Bacteroidales	f__S24-7	g__	s__
New.ReferenceOTU326	0.0554764	k__Bacteria	p__Bacteroidetes	c__Bacteroidia	o__Bacteroidales	f__S24-7	g__	s__
New.ReferenceOTU325	0.0331087	Unassigned
New.ReferenceOTU323	0.0535598	k__Bacteria	p__Bacteroidetes	c__Bacteroidia	o__Bacteroidales	f__S24-7	g__	s__
New.ReferenceOTU322	0.0523812	k__Bacteria	p__Bacteroidetes	c__Bacteroidia	o__Bacteroidales	f__S24-7	g__	s__
New.ReferenceOTU321	0.0488462	k__Bacteria	p__Bacteroidetes	c__Bacteroidia	o__Bacteroidales	f__S24-7	g__	s__
New.ReferenceOTU426	0.0306739	k__Bacteria	p__Bacteroidetes	c__Bacteroidia	o__Bacteroidales	f__S24-7	g__	s__
New.ReferenceOTU427	0.029196	k__Bacteria	p__Bacteroidetes	c__Bacteroidia	o__Bacteroidales	f__S24-7	g__	s__
New.ReferenceOTU420	0.0313417	k__Bacteria	p__Bacteroidetes	c__Bacteroidia	o__Bacteroidales	f__S24-7	g__	s__
New.ReferenceOTU421	0.0265184	k__Bacteria	p__Bacteroidetes	c__Bacteroidia	o__Bacteroidales	f__S24-7	g__	s__
New.ReferenceOTU422	0.0353804	k__Bacteria	p__Bacteroidetes	c__Bacteroidia	o__Bacteroidales	f__S24-7	g__	s__
New.ReferenceOTU117	0.0338347	k__Bacteria	p__Spirochaetes	c__Spirochaetes	o__Spirochaetales	f__Spirochaetaceae	g__Treponema	s__
New.ReferenceOTU581	0.0288479	k__Bacteria	p__Firmicutes	c__Clostridia	o__Clostridiales	f__	g__	s__
New.ReferenceOTU371	0.0408359	k__Bacteria	p__Bacteroidetes	c__Bacteroidia	o__Bacteroidales	f__S24-7	g__	s__
New.ReferenceOTU372	0.0329119	k__Bacteria	p__Bacteroidetes	c__Bacteroidia	o__Bacteroidales	f__S24-7	g__	s__
New.ReferenceOTU373	0.0373784	k__Bacteria	p__Bacteroidetes	c__Bacteroidia	o__Bacteroidales	f__S24-7	g__	s__
New.ReferenceOTU376	0.0382012	k__Bacteria	p__Bacteroidetes	c__Bacteroidia	o__Bacteroidales	f__S24-7	g__	s__
New.ReferenceOTU144	0.0504585	k__Bacteria	p__Bacteroidetes	c__Bacteroidia	o__Bacteroidales	f__S24-7	g__	s__
New.ReferenceOTU179	0.0416079	Unassigned
New.ReferenceOTU416	0.0316493	k__Bacteria	p__Bacteroidetes	c__Bacteroidia	o__Bacteroidales	f__S24-7	g__	s__
New.ReferenceOTU197	0.038915	k__Bacteria	p__Bacteroidetes	c__Bacteroidia	o__Bacteroidales	f__S24-7	g__	s__
New.ReferenceOTU108	0.0288562	k__Bacteria	p__Spirochaetes	c__Spirochaetes	o__Spirochaetales	f__Spirochaetaceae	g__Treponema	s__
New.ReferenceOTU103	0.03805	Unassigned
New.ReferenceOTU106	0.0354309	k__Bacteria	p__Spirochaetes	c__Spirochaetes	o__Spirochaetales	f__Spirochaetaceae	g__Treponema	s__
New.ReferenceOTU319	0.0438131	k__Bacteria	p__Bacteroidetes	c__Bacteroidia	o__Bacteroidales	f__S24-7	g__	s__
New.ReferenceOTU293	0.0625688	k__Bacteria	p__Bacteroidetes	c__Bacteroidia	o__Bacteroidales	f__S24-7	g__	s__
New.ReferenceOTU296	0.0355433	k__Bacteria	p__Bacteroidetes	c__Bacteroidia	o__Bacteroidales	f__S24-7	g__	s__
New.ReferenceOTU295	0.0582142	k__Bacteria	p__Bacteroidetes	c__Bacteroidia	o__Bacteroidales	f__S24-7	g__	s__
New.ReferenceOTU294	0.0465132	k__Bacteria	p__Bacteroidetes	c__Bacteroidia	o__Bacteroidales	f__S24-7	g__	s__
New.ReferenceOTU850	0.0432139	k__Bacteria	p__Firmicutes	c__Bacilli	o__Lactobacillales	f__Lactobacillaceae	g__Lactobacillus	s__
New.ReferenceOTU200	0.0416971	k__Bacteria	p__Bacteroidetes	c__Bacteroidia	o__Bacteroidales	f__S24-7	g__	s__
New.ReferenceOTU204	0.0572201	k__Bacteria	p__Bacteroidetes	c__Bacteroidia	o__Bacteroidales	f__S24-7	g__	s__
New.ReferenceOTU205	0.0338749	k__Bacteria	p__Bacteroidetes	c__Bacteroidia	o__Bacteroidales	f__S24-7	g__	s__
New.ReferenceOTU206	0.0271987	k__Bacteria	p__Bacteroidetes	c__Bacteroidia	o__Bacteroidales	f__S24-7	g__	s__
New.ReferenceOTU339	0.047153	k__Bacteria	p__Bacteroidetes	c__Bacteroidia	o__Bacteroidales	f__S24-7	g__	s__
New.ReferenceOTU249	0.0353075	k__Bacteria	p__Bacteroidetes	c__Bacteroidia	o__Bacteroidales	f__S24-7	g__	s__
New.ReferenceOTU384	0.0412378	k__Bacteria	p__Bacteroidetes	c__Bacteroidia	o__Bacteroidales	f__S24-7	g__	s__
New.ReferenceOTU387	0.032678	k__Bacteria	p__Bacteroidetes	c__Bacteroidia	o__Bacteroidales	f__S24-7	g__	s__
New.ReferenceOTU386	0.0269319	k__Bacteria	p__Bacteroidetes	c__Bacteroidia	o__Bacteroidales	f__S24-7	g__	s__
New.ReferenceOTU389	0.0418018	k__Bacteria	p__Bacteroidetes	c__Bacteroidia	o__Bacteroidales	f__S24-7	g__	s__
New.ReferenceOTU146	0.0439097	k__Bacteria	p__Bacteroidetes	c__Bacteroidia	o__Bacteroidales	f__S24-7	g__	s__
New.ReferenceOTU148	0.0305924	k__Bacteria	p__Firmicutes	c__Clostridia	o__Clostridiales	f__	g__	s__
New.ReferenceOTU36	0.0514965	k__Bacteria	p__Bacteroidetes	c__Bacteroidia	o__Bacteroidales	f__S24-7	g__	s__
New.ReferenceOTU37	0.0650416	k__Bacteria	p__Bacteroidetes	c__Bacteroidia	o__Bacteroidales	f__S24-7	g__	s__
New.ReferenceOTU246	0.0301637	k__Bacteria	p__Bacteroidetes	c__Bacteroidia	o__Bacteroidales	f__S24-7	g__	s__
New.ReferenceOTU314	0.0560291	k__Bacteria	p__Bacteroidetes	c__Bacteroidia	o__Bacteroidales	f__S24-7	g__	s__
New.ReferenceOTU315	0.0359166	k__Bacteria	p__Bacteroidetes	c__Bacteroidia	o__Bacteroidales	f__S24-7	g__	s__
New.ReferenceOTU310	0.0373047	k__Bacteria	p__Bacteroidetes	c__Bacteroidia	o__Bacteroidales	f__S24-7	g__	s__
New.ReferenceOTU515	0.0367416	k__Bacteria	p__Firmicutes	c__Clostridia	o__Clostridiales	f__	g__	s__
New.ReferenceOTU746	0.0412462	k__Bacteria	p__Bacteroidetes	c__Bacteroidia	o__Bacteroidales	f__S24-7	g__	s__
New.ReferenceOTU590	0.0268983	k__Bacteria	p__Firmicutes	c__Clostridia	o__Clostridiales	f__	g__	s__
New.ReferenceOTU349	0.0469587	k__Bacteria	p__Bacteroidetes	c__Bacteroidia	o__Bacteroidales	f__S24-7	g__	s__
New.ReferenceOTU444	0.0278228	k__Bacteria	p__Bacteroidetes	c__Bacteroidia	o__Bacteroidales	f__S24-7	g__	s__
New.ReferenceOTU445	0.0544029	k__Bacteria	p__Bacteroidetes	c__Bacteroidia	o__Bacteroidales	f__S24-7	g__	s__
New.ReferenceOTU524	0.0579537	k__Bacteria	p__Bacteroidetes	c__Bacteroidia	o__Bacteroidales	f__S24-7	g__	s__
New.ReferenceOTU283	0.0420829	k__Bacteria	p__Bacteroidetes	c__Bacteroidia	o__Bacteroidales	f__S24-7	g__	s__
New.ReferenceOTU364	0.0278985	k__Bacteria	p__Bacteroidetes	c__Bacteroidia	o__Bacteroidales	f__S24-7	g__	s__
New.ReferenceOTU91	0.0364337	k__Bacteria	p__Bacteroidetes	c__Bacteroidia	o__Bacteroidales	f__S24-7	g__	s__
New.ReferenceOTU98	0.0276665	k__Bacteria	p__Spirochaetes	c__Spirochaetes	o__Spirochaetales	f__Spirochaetaceae	g__Treponema	s__
New.ReferenceOTU495	0.0334262	k__Bacteria	p__Proteobacteria	c__Deltaproteobacteria	o__Desulfovibrionales	f__Desulfovibrionaceae	g__	s__
New.ReferenceOTU396	0.0501438	k__Bacteria	p__Bacteroidetes	c__Bacteroidia	o__Bacteroidales	f__S24-7	g__	s__
New.ReferenceOTU350	0.0321637	k__Bacteria	p__Bacteroidetes	c__Bacteroidia	o__Bacteroidales	f__S24-7	g__	s__
New.ReferenceOTU399	0.0562508	k__Bacteria	p__Bacteroidetes	c__Bacteroidia	o__Bacteroidales	f__S24-7	g__	s__
New.ReferenceOTU400	0.0289403	k__Bacteria	p__Bacteroidetes	c__Bacteroidia	o__Bacteroidales	f__S24-7	g__	s__
New.ReferenceOTU158	0.0314225	Unassigned
New.ReferenceOTU742	0.0464331	k__Bacteria	p__Bacteroidetes	c__Bacteroidia	o__Bacteroidales	f__S24-7	g__	s__
New.ReferenceOTU22	0.0267634	k__Bacteria	p__Bacteroidetes	c__Bacteroidia	o__Bacteroidales	f__S24-7	g__	s__
New.ReferenceOTU20	0.0536988	k__Bacteria	p__Bacteroidetes	c__Bacteroidia	o__Bacteroidales	f__S24-7	g__	s__
New.ReferenceOTU26	0.04606	k__Bacteria	p__Bacteroidetes	c__Bacteroidia	o__Bacteroidales	f__S24-7	g__	s__
New.ReferenceOTU25	0.102897	k__Bacteria	p__Bacteroidetes	c__Bacteroidia	o__Bacteroidales	f__S24-7	g__	s__
New.ReferenceOTU274	0.0309729	k__Bacteria	p__Bacteroidetes	c__Bacteroidia	o__Bacteroidales	f__S24-7	g__	s__
New.ReferenceOTU686	0.0307788	k__Bacteria	p__Firmicutes	c__Clostridia	o__Clostridiales	f__	g__	s__
New.ReferenceOTU352	0.0538688	k__Bacteria	p__Bacteroidetes	c__Bacteroidia	o__Bacteroidales	f__S24-7	g__	s__
New.ReferenceOTU357	0.0728938	k__Bacteria	p__Bacteroidetes	c__Bacteroidia	o__Bacteroidales	f__S24-7	g__	s__
New.ReferenceOTU354	0.0376541	k__Bacteria	p__Bacteroidetes	c__Bacteroidia	o__Bacteroidales	f__S24-7	g__	s__
New.ReferenceOTU355	0.028422	k__Bacteria	p__Bacteroidetes	c__Bacteroidia	o__Bacteroidales	f__S24-7	g__	s__
New.ReferenceOTU63	0.0750202	k__Bacteria	p__Bacteroidetes	c__Bacteroidia	o__Bacteroidales	f__S24-7	g__	s__
New.ReferenceOTU62	0.059192	k__Bacteria	p__Bacteroidetes	c__Bacteroidia	o__Bacteroidales	f__S24-7	g__	s__
New.ReferenceOTU434	0.0288071	k__Bacteria	p__Bacteroidetes	c__Bacteroidia	o__Bacteroidales	f__S24-7	g__	s__
New.ReferenceOTU437	0.0282888	k__Bacteria	p__Bacteroidetes	c__Bacteroidia	o__Bacteroidales	f__S24-7	g__	s__
New.ReferenceOTU533	0.0425979	k__Bacteria	p__Bacteroidetes	c__Bacteroidia	o__Bacteroidales	f__S24-7	g__	s__
New.ReferenceOTU18	0.0592192	k__Bacteria	p__Bacteroidetes	c__Bacteroidia	o__Bacteroidales	f__S24-7	g__	s__
New.ReferenceOTU12	0.0274109	k__Bacteria	p__Bacteroidetes	c__Bacteroidia	o__Bacteroidales	f__S24-7	g__	s__
New.ReferenceOTU10	0.058155	k__Bacteria	p__Bacteroidetes	c__Bacteroidia	o__Bacteroidales	f__S24-7	g__	s__
New.ReferenceOTU11	0.0664011	k__Bacteria	p__Bacteroidetes	c__Bacteroidia	o__Bacteroidales	f__S24-7	g__	s__
New.ReferenceOTU17	0.0302936	k__Bacteria	p__Bacteroidetes	c__Bacteroidia	o__Bacteroidales	f__S24-7	g__	s__
New.ReferenceOTU15	0.0360372	Unassigned
New.ReferenceOTU430	0.0297452	k__Bacteria	p__Bacteroidetes	c__Bacteroidia	o__Bacteroidales	f__S24-7	g__	s__
New.ReferenceOTU228	0.0323233	k__Bacteria	p__Bacteroidetes	c__Bacteroidia	o__Bacteroidales	f__S24-7	g__	s__
New.ReferenceOTU229	0.0435294	k__Bacteria	p__Bacteroidetes	c__Bacteroidia	o__Bacteroidales	f__S24-7	g__	s__
New.ReferenceOTU227	0.0480528	k__Bacteria	p__Bacteroidetes	c__Bacteroidia	o__Bacteroidales	f__S24-7	g__	s__
New.ReferenceOTU224	0.0262555	k__Bacteria	p__Bacteroidetes	c__Bacteroidia	o__Bacteroidales	f__S24-7	g__	s__
New.ReferenceOTU225	0.0492789	k__Bacteria	p__Bacteroidetes	c__Bacteroidia	o__Bacteroidales	f__S24-7	g__	s__
New.ReferenceOTU19	0.0577019	k__Bacteria	p__Bacteroidetes	c__Bacteroidia	o__Bacteroidales	f__S24-7	g__	s__
New.ReferenceOTU318	0.0365866	k__Bacteria	p__Bacteroidetes	c__Bacteroidia	o__Bacteroidales	f__S24-7	g__	s__
New.ReferenceOTU13	0.0610082	k__Bacteria	p__Bacteroidetes	c__Bacteroidia	o__Bacteroidales	f__S24-7	g__	s__
New.ReferenceOTU640	0.0416289	k__Bacteria	p__Firmicutes	c__Clostridia	o__Clostridiales	f__	g__	s__
New.ReferenceOTU311	0.0385647	k__Bacteria	p__Bacteroidetes	c__Bacteroidia	o__Bacteroidales	f__S24-7	g__	s__
New.ReferenceOTU362	0.0325116	Unassigned
New.ReferenceOTU361	0.0332696	k__Bacteria	p__Bacteroidetes	c__Bacteroidia	o__Bacteroidales	f__S24-7	g__	s__
New.ReferenceOTU159	0.0361528	Unassigned
New.ReferenceOTU163	0.0289717	Unassigned
New.ReferenceOTU166	0.0394067	k__Bacteria	p__Firmicutes	c__Clostridia	o__Clostridiales	f__	g__	s__
New.ReferenceOTU498	0.0310604	k__Bacteria	p__Firmicutes	c__Clostridia	o__Clostridiales	f__Ruminococcaceae	g__Oscillospira	s__
New.ReferenceOTU52	0.0505557	k__Bacteria	p__Bacteroidetes	c__Bacteroidia	o__Bacteroidales	f__S24-7	g__	s__
New.ReferenceOTU460	0.0465288	k__Bacteria	p__Bacteroidetes	c__Bacteroidia	o__Bacteroidales	f__S24-7	g__	s__
New.ReferenceOTU507	0.03325	k__Bacteria	p__Firmicutes	c__Clostridia	o__Clostridiales	f__	g__	s__
New.ReferenceOTU505	0.027879	Unassigned
New.ReferenceOTU216	0.0606527	k__Bacteria	p__Bacteroidetes	c__Bacteroidia	o__Bacteroidales	f__S24-7	g__	s__
New.ReferenceOTU214	0.0316096	k__Bacteria	p__Bacteroidetes	c__Bacteroidia	o__Bacteroidales	f__S24-7	g__	s__
New.ReferenceOTU459	0.0517655	k__Bacteria	p__Bacteroidetes	c__Bacteroidia	o__Bacteroidales	f__S24-7	g__	s__
New.CleanUp.ReferenceOTU314	0.0595145	k__Bacteria	p__Bacteroidetes	c__Bacteroidia	o__Bacteroidales	f__S24-7	g__	s__
New.CleanUp.ReferenceOTU310	0.0454666	k__Bacteria	p__Bacteroidetes	c__Bacteroidia	o__Bacteroidales	f__S24-7	g__	s__
New.CleanUp.ReferenceOTU311	0.0517926	k__Bacteria	p__Bacteroidetes	c__Bacteroidia	o__Bacteroidales	f__S24-7	g__	s__
New.CleanUp.ReferenceOTU1180	0.0275621	k__Bacteria	p__Firmicutes	c__Clostridia	o__Clostridiales	f__Lachnospiraceae	g__	s__
New.CleanUp.ReferenceOTU423	0.0558246	k__Bacteria	p__Bacteroidetes	c__Bacteroidia	o__Bacteroidales	f__S24-7	g__	s__
New.CleanUp.ReferenceOTU404	0.0495746	k__Bacteria	p__Bacteroidetes	c__Bacteroidia	o__Bacteroidales	f__S24-7	g__	s__
New.CleanUp.ReferenceOTU405	0.0269698	k__Bacteria	p__Bacteroidetes	c__Bacteroidia	o__Bacteroidales	f__S24-7	g__	s__
New.CleanUp.ReferenceOTU291	0.0341305	Unassigned
New.CleanUp.ReferenceOTU292	0.0425247	k__Bacteria	p__Bacteroidetes	c__Bacteroidia	o__Bacteroidales	f__S24-7	g__	s__
New.CleanUp.ReferenceOTU297	0.0511495	k__Bacteria	p__Bacteroidetes	c__Bacteroidia	o__Bacteroidales	f__S24-7	g__	s__
New.CleanUp.ReferenceOTU540	0.0309423	k__Bacteria	p__Bacteroidetes	c__Bacteroidia	o__Bacteroidales	f__S24-7	g__	s__
New.CleanUp.ReferenceOTU566	0.0443651	k__Bacteria	p__Bacteroidetes	c__Bacteroidia	o__Bacteroidales	f__S24-7	g__	s__
New.CleanUp.ReferenceOTU1370	0.0325793	k__Bacteria	p__Bacteroidetes	c__Bacteroidia	o__Bacteroidales	f__S24-7	g__	s__
New.CleanUp.ReferenceOTU242	0.0328565	k__Bacteria	p__Bacteroidetes	c__Bacteroidia	o__Bacteroidales	f__S24-7	g__	s__
New.CleanUp.ReferenceOTU61	0.0296204	k__Bacteria	p__Bacteroidetes	c__Bacteroidia	o__Bacteroidales	f__S24-7	g__	s__
New.CleanUp.ReferenceOTU477	0.0361848	k__Bacteria	p__Bacteroidetes	c__Bacteroidia	o__Bacteroidales	f__S24-7	g__	s__
New.CleanUp.ReferenceOTU163	0.0465061	k__Bacteria	p__Bacteroidetes	c__Bacteroidia	o__Bacteroidales	f__S24-7	g__	s__
New.CleanUp.ReferenceOTU161	0.0346879	k__Bacteria	p__Bacteroidetes	c__Bacteroidia	o__Bacteroidales	f__S24-7	g__	s__
New.CleanUp.ReferenceOTU160	0.0252564	k__Bacteria	p__Bacteroidetes	c__Bacteroidia	o__Bacteroidales	f__S24-7	g__	s__
New.CleanUp.ReferenceOTU430	0.0573149	Unassigned
New.CleanUp.ReferenceOTU535	0.040142	Unassigned
New.CleanUp.ReferenceOTU910	0.0315669	k__Bacteria	p__Bacteroidetes	c__Bacteroidia	o__Bacteroidales	f__S24-7	g__	s__
New.CleanUp.ReferenceOTU911	0.0678666	k__Bacteria	p__Bacteroidetes	c__Bacteroidia	o__Bacteroidales	f__S24-7	g__	s__
New.CleanUp.ReferenceOTU309	0.0352796	k__Bacteria	p__Bacteroidetes	c__Bacteroidia	o__Bacteroidales	f__S24-7	g__	s__
New.CleanUp.ReferenceOTU542	0.0362187	k__Bacteria	p__Bacteroidetes	c__Bacteroidia	o__Bacteroidales	f__S24-7	g__	s__
New.CleanUp.ReferenceOTU644	0.0287449	k__Bacteria	p__Bacteroidetes	c__Bacteroidia	o__Bacteroidales	f__S24-7	g__	s__
New.CleanUp.ReferenceOTU419	0.037725	k__Bacteria	p__Bacteroidetes	c__Bacteroidia	o__Bacteroidales	f__S24-7	g__	s__
New.CleanUp.ReferenceOTU253	0.0465495	k__Bacteria	p__Bacteroidetes	c__Bacteroidia	o__Bacteroidales	f__S24-7	g__	s__
New.CleanUp.ReferenceOTU724	0.0293226	k__Bacteria	p__Firmicutes	c__Clostridia	o__Clostridiales	f__	g__	s__
New.CleanUp.ReferenceOTU729	0.0302758	k__Bacteria	p__Firmicutes	c__Clostridia	o__Clostridiales	f__Ruminococcaceae	g__	s__
New.CleanUp.ReferenceOTU73	0.0538178	k__Bacteria	p__Bacteroidetes	c__Bacteroidia	o__Bacteroidales	f__S24-7	g__	s__
New.CleanUp.ReferenceOTU449	0.0382096	k__Bacteria	p__Bacteroidetes	c__Bacteroidia	o__Bacteroidales	f__S24-7	g__	s__
New.CleanUp.ReferenceOTU112	0.0358518	k__Bacteria	p__Bacteroidetes	c__Bacteroidia	o__Bacteroidales	f__S24-7	g__	s__
New.CleanUp.ReferenceOTU111	0.0458436	k__Bacteria	p__Bacteroidetes	c__Bacteroidia	o__Bacteroidales	f__S24-7	g__	s__
New.CleanUp.ReferenceOTU117	0.0460888	k__Bacteria	p__Bacteroidetes	c__Bacteroidia	o__Bacteroidales	f__S24-7	g__	s__
New.CleanUp.ReferenceOTU225	0.0265994	k__Bacteria	p__Firmicutes	c__Clostridia	o__Clostridiales	f__	g__	s__
New.CleanUp.ReferenceOTU527	0.0543439	k__Bacteria	p__Bacteroidetes	c__Bacteroidia	o__Bacteroidales	f__S24-7	g__	s__
New.CleanUp.ReferenceOTU848	0.0360616	Unassigned
New.CleanUp.ReferenceOTU1076	0.0387422	k__Bacteria	p__Bacteroidetes	c__Bacteroidia	o__Bacteroidales	f__S24-7	g__	s__
New.CleanUp.ReferenceOTU201	0.0487294	k__Bacteria	p__Bacteroidetes	c__Bacteroidia	o__Bacteroidales	f__S24-7	g__	s__
New.CleanUp.ReferenceOTU772	0.0455464	k__Bacteria	p__Bacteroidetes	c__Bacteroidia	o__Bacteroidales	f__S24-7	g__	s__
New.CleanUp.ReferenceOTU631	0.0415967	k__Bacteria	p__Bacteroidetes	c__Bacteroidia	o__Bacteroidales	f__S24-7	g__	s__
New.CleanUp.ReferenceOTU637	0.0271988	k__Bacteria	p__Firmicutes	c__Clostridia	o__Clostridiales	f__	g__	s__
New.CleanUp.ReferenceOTU28	0.0451019	k__Bacteria	p__Bacteroidetes	c__Bacteroidia	o__Bacteroidales	f__S24-7	g__	s__
New.CleanUp.ReferenceOTU26	0.0373641	k__Bacteria	p__Bacteroidetes	c__Bacteroidia	o__Bacteroidales	f__S24-7	g__	s__
New.CleanUp.ReferenceOTU374	0.0321344	Unassigned
New.CleanUp.ReferenceOTU375	0.0274761	k__Bacteria	p__Bacteroidetes	c__Bacteroidia	o__Bacteroidales	f__S24-7	g__	s__
New.CleanUp.ReferenceOTU1006	0.0325341	k__Bacteria	p__Bacteroidetes	c__Bacteroidia	o__Bacteroidales	f__S24-7	g__	s__
New.CleanUp.ReferenceOTU588	0.0367129	k__Bacteria	p__Bacteroidetes	c__Bacteroidia	o__Bacteroidales	f__S24-7	g__	s__
New.CleanUp.ReferenceOTU260	0.0365938	k__Bacteria	p__Bacteroidetes	c__Bacteroidia	o__Bacteroidales	f__S24-7	g__	s__
New.CleanUp.ReferenceOTU264	0.0319021	k__Bacteria	p__Bacteroidetes	c__Bacteroidia	o__Bacteroidales	f__S24-7	g__	s__
New.CleanUp.ReferenceOTU691	0.0290373	k__Bacteria	p__Firmicutes	c__Clostridia	o__Clostridiales	f__	g__	s__
New.CleanUp.ReferenceOTU87	0.0386325	k__Bacteria	p__Bacteroidetes	c__Bacteroidia	o__Bacteroidales	f__S24-7	g__	s__
New.CleanUp.ReferenceOTU457	0.0763358	k__Bacteria	p__Bacteroidetes	c__Bacteroidia	o__Bacteroidales	f__S24-7	g__	s__
New.CleanUp.ReferenceOTU451	0.0530373	k__Bacteria	p__Bacteroidetes	c__Bacteroidia	o__Bacteroidales	f__S24-7	g__	s__
New.CleanUp.ReferenceOTU458	0.0277867	k__Bacteria	p__Bacteroidetes	c__Bacteroidia	o__Bacteroidales	f__S24-7	g__	s__
New.CleanUp.ReferenceOTU808	0.0613224	k__Bacteria	p__Bacteroidetes	c__Bacteroidia	o__Bacteroidales	f__S24-7	g__	s__
New.CleanUp.ReferenceOTU106	0.0294082	k__Bacteria	p__Tenericutes	c__Mollicutes	o__RF39	f__	g__	s__
New.CleanUp.ReferenceOTU103	0.0280762	k__Bacteria	p__Bacteroidetes	c__Bacteroidia	o__Bacteroidales	f__S24-7	g__	s__
New.CleanUp.ReferenceOTU102	0.0276525	k__Bacteria	p__Bacteroidetes	c__Bacteroidia	o__Bacteroidales	f__S24-7	g__	s__
New.CleanUp.ReferenceOTU109	0.0287649	k__Bacteria	p__Bacteroidetes	c__Bacteroidia	o__Bacteroidales	f__S24-7	g__	s__
New.CleanUp.ReferenceOTU357	0.0318027	k__Bacteria	p__Bacteroidetes	c__Bacteroidia	o__Bacteroidales	f__S24-7	g__	s__
New.CleanUp.ReferenceOTU390	0.0383196	k__Bacteria	p__Bacteroidetes	c__Bacteroidia	o__Bacteroidales	f__S24-7	g__	s__
New.CleanUp.ReferenceOTU392	0.0365237	k__Bacteria	p__Bacteroidetes	c__Bacteroidia	o__Bacteroidales	f__S24-7	g__	s__
New.CleanUp.ReferenceOTU393	0.0436381	k__Bacteria	p__Bacteroidetes	c__Bacteroidia	o__Bacteroidales	f__S24-7	g__	s__
New.CleanUp.ReferenceOTU216	0.0395626	Unassigned
New.CleanUp.ReferenceOTU595	0.0264898	k__Bacteria	p__Firmicutes	c__Clostridia	o__Clostridiales	f__Ruminococcaceae	g__	s__
New.CleanUp.ReferenceOTU36	0.0261332	k__Bacteria	p__Bacteroidetes	c__Bacteroidia	o__Bacteroidales	f__S24-7	g__	s__
New.CleanUp.ReferenceOTU366	0.0447589	k__Bacteria	p__Bacteroidetes	c__Bacteroidia	o__Bacteroidales	f__S24-7	g__	s__
New.CleanUp.ReferenceOTU362	0.037703	k__Bacteria	p__Bacteroidetes	c__Bacteroidia	o__Bacteroidales	f__S24-7	g__	s__
New.CleanUp.ReferenceOTU155	0.0412746	k__Bacteria	p__Bacteroidetes	c__Bacteroidia	o__Bacteroidales	f__S24-7	g__	s__
New.CleanUp.ReferenceOTU467	0.0737731	k__Bacteria	p__Bacteroidetes	c__Bacteroidia	o__Bacteroidales	f__S24-7	g__	s__
New.CleanUp.ReferenceOTU460	0.0394007	k__Bacteria	p__Bacteroidetes	c__Bacteroidia	o__Bacteroidales	f__S24-7	g__	s__
New.CleanUp.ReferenceOTU461	0.0299787	k__Bacteria	p__Bacteroidetes	c__Bacteroidia	o__Bacteroidales	f__S24-7	g__	s__
New.CleanUp.ReferenceOTU332	0.0311565	k__Bacteria	p__Firmicutes	c__Clostridia	o__Clostridiales	f__	g__	s__
New.CleanUp.ReferenceOTU333	0.065214	k__Bacteria	p__Bacteroidetes	c__Bacteroidia	o__Bacteroidales	f__S24-7	g__	s__
New.CleanUp.ReferenceOTU91	0.0755554	k__Bacteria	p__Bacteroidetes	c__Bacteroidia	o__Bacteroidales	f__S24-7	g__	s__
New.CleanUp.ReferenceOTU96	0.0322009	k__Bacteria	p__Bacteroidetes	c__Bacteroidia	o__Bacteroidales	f__S24-7	g__	s__
New.CleanUp.ReferenceOTU424	0.0406251	k__Bacteria	p__Bacteroidetes	c__Bacteroidia	o__Bacteroidales	f__S24-7	g__	s__
New.CleanUp.ReferenceOTU998	0.0256286	k__Bacteria	p__Bacteroidetes	c__Bacteroidia	o__Bacteroidales	f__S24-7	g__	s__
New.CleanUp.ReferenceOTU812	0.0507513	k__Bacteria	p__Bacteroidetes	c__Bacteroidia	o__Bacteroidales	f__S24-7	g__	s__
New.CleanUp.ReferenceOTU228	0.0522857	k__Bacteria	p__Bacteroidetes	c__Bacteroidia	o__Bacteroidales	f__S24-7	g__	s__
New.CleanUp.ReferenceOTU229	0.0381251	k__Bacteria	p__Bacteroidetes	c__Bacteroidia	o__Bacteroidales	f__S24-7	g__	s__
New.CleanUp.ReferenceOTU49	0.0288682	k__Bacteria	p__Firmicutes	c__Clostridia	o__Clostridiales	f__Ruminococcaceae	g__	s__
New.CleanUp.ReferenceOTU493	0.0254431	k__Bacteria	p__Bacteroidetes	c__Bacteroidia	o__Bacteroidales	f__S24-7	g__	s__
New.CleanUp.ReferenceOTU490	0.0462897	k__Bacteria	p__Bacteroidetes	c__Bacteroidia	o__Bacteroidales	f__S24-7	g__	s__
New.CleanUp.ReferenceOTU497	0.0544208	k__Bacteria	p__Bacteroidetes	c__Bacteroidia	o__Bacteroidales	f__S24-7	g__	s__
New.CleanUp.ReferenceOTU495	0.0287111	k__Bacteria	p__Firmicutes	c__Clostridia	o__Clostridiales	f__Ruminococcaceae	g__Oscillospira	s__
New.CleanUp.ReferenceOTU359	0.0601465	k__Bacteria	p__Bacteroidetes	c__Bacteroidia	o__Bacteroidales	f__S24-7	g__	s__
New.CleanUp.ReferenceOTU350	0.0299066	k__Bacteria	p__Bacteroidetes	c__Bacteroidia	o__Bacteroidales	f__S24-7	g__	s__
New.CleanUp.ReferenceOTU352	0.0386745	k__Bacteria	p__Bacteroidetes	c__Bacteroidia	o__Bacteroidales	f__S24-7	g__	s__
New.CleanUp.ReferenceOTU719	0.0313045	k__Bacteria	p__Proteobacteria	c__Deltaproteobacteria	o__Desulfovibrionales	f__Desulfovibrionaceae	g__Desulfovibrio	s__
New.CleanUp.ReferenceOTU144	0.0497272	k__Bacteria	p__Bacteroidetes	c__Bacteroidia	o__Bacteroidales	f__S24-7	g__	s__
New.CleanUp.ReferenceOTU268	0.0414982	k__Bacteria	p__Bacteroidetes	c__Bacteroidia	o__Bacteroidales	f__S24-7	g__	s__
New.CleanUp.ReferenceOTU266	0.047425	k__Bacteria	p__Spirochaetes	c__Spirochaetes	o__Spirochaetales	f__Spirochaetaceae	g__Treponema	s__
New.CleanUp.ReferenceOTU511	0.040725	k__Bacteria	p__Bacteroidetes	c__Bacteroidia	o__Bacteroidales	f__S24-7	g__	s__
New.CleanUp.ReferenceOTU970	0.0295807	k__Bacteria	p__Firmicutes	c__Clostridia	o__Clostridiales	f__	g__	s__
New.CleanUp.ReferenceOTU199	0.0271335	k__Bacteria	p__Bacteroidetes	c__Bacteroidia	o__Bacteroidales	f__S24-7	g__	s__
New.CleanUp.ReferenceOTU328	0.0297066	k__Bacteria	p__Bacteroidetes	c__Bacteroidia	o__Bacteroidales	f__S24-7	g__	s__
New.CleanUp.ReferenceOTU320	0.0278622	k__Bacteria	p__Bacteroidetes	c__Bacteroidia	o__Bacteroidales	f__S24-7	g__	s__
New.CleanUp.ReferenceOTU694	0.0326971	k__Bacteria	p__Firmicutes	c__Clostridia	o__Clostridiales	f__	g__	s__
New.CleanUp.ReferenceOTU338	0.0343715	k__Bacteria	p__Bacteroidetes	c__Bacteroidia	o__Bacteroidales	f__S24-7	g__	s__
New.CleanUp.ReferenceOTU439	0.0257967	k__Bacteria	p__Bacteroidetes	c__Bacteroidia	o__Bacteroidales	f__S24-7	g__	s__
New.CleanUp.ReferenceOTU123	0.0279111	k__Bacteria	p__Bacteroidetes	c__Bacteroidia	o__Bacteroidales	f__S24-7	g__	s__
New.CleanUp.ReferenceOTU287	0.043674	k__Bacteria	p__Bacteroidetes	c__Bacteroidia	o__Bacteroidales	f__S24-7	g__	s__
New.CleanUp.ReferenceOTU282	0.0392244	Unassigned
New.CleanUp.ReferenceOTU281	0.0386187	k__Bacteria	p__Bacteroidetes	c__Bacteroidia	o__Bacteroidales	f__S24-7	g__	s__
New.CleanUp.ReferenceOTU288	0.047737	k__Bacteria	p__Bacteroidetes	c__Bacteroidia	o__Bacteroidales	f__S24-7	g__	s__
New.CleanUp.ReferenceOTU127	0.0500126	k__Bacteria	p__Bacteroidetes	c__Bacteroidia	o__Bacteroidales	f__S24-7	g__	s__
New.CleanUp.ReferenceOTU125	0.0527743	k__Bacteria	p__Bacteroidetes	c__Bacteroidia	o__Bacteroidales	f__S24-7	g__	s__
New.CleanUp.ReferenceOTU233	0.0255375	k__Bacteria	p__Bacteroidetes	c__Bacteroidia	o__Bacteroidales	f__S24-7	g__	s__
New.CleanUp.ReferenceOTU232	0.0277062	k__Bacteria	p__Bacteroidetes	c__Bacteroidia	o__Bacteroidales	f__S24-7	g__	s__
New.CleanUp.ReferenceOTU230	0.0478529	k__Bacteria	p__Bacteroidetes	c__Bacteroidia	o__Bacteroidales	f__S24-7	g__	s__
New.CleanUp.ReferenceOTU186	0.0286886	k__Bacteria	p__Bacteroidetes	c__Bacteroidia	o__Bacteroidales	f__S24-7	g__	s__
New.CleanUp.ReferenceOTU55	0.0284266	k__Bacteria	p__Proteobacteria	c__Alphaproteobacteria	o__Rickettsiales	f__	g__	s__
New.CleanUp.ReferenceOTU56	0.0492099	k__Bacteria	p__Bacteroidetes	c__Bacteroidia	o__Bacteroidales	f__S24-7	g__	s__
New.CleanUp.ReferenceOTU51	0.0316766	k__Bacteria	p__Bacteroidetes	c__Bacteroidia	o__Bacteroidales	f__S24-7	g__	s__
New.CleanUp.ReferenceOTU58	0.0587837	k__Bacteria	p__Bacteroidetes	c__Bacteroidia	o__Bacteroidales	f__S24-7	g__	s__
New.CleanUp.ReferenceOTU465	0.0384001	Unassigned
New.CleanUp.ReferenceOTU343	0.0292764	k__Bacteria	p__Bacteroidetes	c__Bacteroidia	o__Bacteroidales	f__S24-7	g__	s__
New.CleanUp.ReferenceOTU342	0.0339367	Unassigned
New.CleanUp.ReferenceOTU669	0.0282098	k__Bacteria	p__Firmicutes	c__Clostridia	o__Clostridiales	f__	g__	s__
New.CleanUp.ReferenceOTU614	0.0500837	k__Bacteria	p__Firmicutes	c__Clostridia	o__Clostridiales	f__	g__	s__
New.CleanUp.ReferenceOTU661	0.0582286	Unassigned
New.CleanUp.ReferenceOTU178	0.0298449	k__Bacteria	p__Bacteroidetes	c__Bacteroidia	o__Bacteroidales	f__S24-7	g__	s__

## Sheet: numerator_Phyla
	Phylum
p__Bacteroidetes	208
p__Firmicutes	40
p__Spirochaetes	6
p__Tenericutes	4
p__Proteobacteria	3

## Sheet: numerator_Class
	Class
c__Bacteroidia	208
c__Clostridia	36
c__Spirochaetes	6
c__Bacilli	4
c__Mollicutes	4
c__Deltaproteobacteria	2
c__Alphaproteobacteria	1

## Sheet: numerator_Order
	Order
o__Bacteroidales	208
o__Clostridiales	36
o__Spirochaetales	6
o__RF39	4
o__Lactobacillales	4
o__Desulfovibrionales	2
o__Rickettsiales	1

## Sheet: numerator_Family
	Family
f__S24-7	208
f__	27
f__Ruminococcaceae	11
f__Spirochaetaceae	6
f__Lactobacillaceae	4
f__Lachnospiraceae	3
f__Desulfovibrionaceae	2

## Sheet: numerator_Genus
	Genus
g__	241
g__Oscillospira	8
g__Treponema	6
g__Lactobacillus	4
g__Desulfovibrio	1
g__Coprococcus	1

## Sheet: numerator_Species
	Species
s__	261

## Sheet: denominator
	PLS1	Kingdom	Phylum	Class	Order	Family	Genus	Species
206494	-0.0364338	k__Bacteria	p__Firmicutes	c__Clostridia	o__Clostridiales	f__Lachnospiraceae	g__	s__
330296	-0.0299027	k__Bacteria	p__Firmicutes	c__Clostridia	o__Clostridiales	f__	g__	s__
309302	-0.0561995	k__Bacteria	p__Firmicutes	c__Clostridia	o__Clostridiales	f__Ruminococcaceae	g__Oscillospira	s__
190026	-0.0408768	k__Bacteria	p__Bacteroidetes	c__Bacteroidia	o__Bacteroidales	f__Rikenellaceae	g__AF12	s__
462727	-0.0331918	k__Bacteria	p__Firmicutes	c__Clostridia	o__Clostridiales	f__Ruminococcaceae	g__	s__
336872	-0.0382599	k__Bacteria	p__Firmicutes	c__Clostridia	o__Clostridiales	f__Lachnospiraceae	g__[Ruminococcus]	s__gnavus
312269	-0.0610293	k__Bacteria	p__Firmicutes	c__Clostridia	o__Clostridiales	f__Ruminococcaceae	g__Oscillospira	s__
183533	-0.0396854	k__Bacteria	p__Firmicutes	c__Clostridia	o__Clostridiales	f__Lachnospiraceae	g__Coprococcus	s__
443853	-0.0342891	k__Bacteria	p__Firmicutes	c__Clostridia	o__Clostridiales	f__	g__	s__
188973	-0.0344139	k__Bacteria	p__Firmicutes	c__Clostridia	o__Clostridiales	f__Lachnospiraceae	g__Coprococcus	s__
353195	-0.0402854	k__Bacteria	p__Firmicutes	c__Clostridia	o__Clostridiales	f__	g__	s__
364034	-0.0307381	k__Bacteria	p__Firmicutes	c__Clostridia	o__Clostridiales	f__Lachnospiraceae	g__	s__
296960	-0.0316699	k__Bacteria	p__Firmicutes	c__Clostridia	o__Clostridiales	f__Lachnospiraceae	g__Coprococcus	s__
318997	-0.0313977	k__Bacteria	p__Firmicutes	c__Clostridia	o__Clostridiales	f__Ruminococcaceae	g__Ruminococcus	s__
163997	-0.0560939	k__Bacteria	p__Firmicutes	c__Clostridia	o__Clostridiales	f__	g__	s__
1111900	-0.0445991	k__Bacteria	p__Spirochaetes	c__Spirochaetes	o__Spirochaetales	f__Spirochaetaceae	g__Treponema	s__
191445	-0.0335318	k__Bacteria	p__Firmicutes	c__Clostridia	o__Clostridiales	f__Ruminococcaceae	g__	s__
309720	-0.0370142	k__Bacteria	p__Firmicutes	c__Clostridia	o__Clostridiales	f__Ruminococcaceae	g__	s__
258725	-0.03354	k__Bacteria	p__Firmicutes	c__Clostridia	o__Clostridiales	f__Ruminococcaceae	g__Oscillospira	s__
335330	-0.0387129	k__Bacteria	p__Firmicutes	c__Clostridia	o__Clostridiales	f__Ruminococcaceae	g__Oscillospira	s__
267451	-0.0303209	k__Bacteria	p__Firmicutes	c__Clostridia	o__Clostridiales	f__Ruminococcaceae	g__	s__
327401	-0.0513954	k__Bacteria	p__Firmicutes	c__Clostridia	o__Clostridiales	f__Lachnospiraceae	g__	s__
259859	-0.0395705	k__Bacteria	p__Bacteroidetes	c__Bacteroidia	o__Bacteroidales	f__S24-7	g__	s__
277813	-0.0473895	k__Bacteria	p__Firmicutes	c__Clostridia	o__Clostridiales	f__	g__	s__
290235	-0.0370729	k__Bacteria	p__Firmicutes	c__Bacilli	o__Lactobacillales	f__Lactobacillaceae	g__Lactobacillus	s__reuteri
255367	-0.0386907	k__Bacteria	p__Firmicutes	c__Bacilli	o__Lactobacillales	f__Lactobacillaceae	g__Lactobacillus	s__
275476	-0.0489244	k__Bacteria	p__Firmicutes	c__Clostridia	o__Clostridiales	f__Ruminococcaceae	g__Oscillospira	s__
174368	-0.0485399	k__Bacteria	p__Bacteroidetes	c__Bacteroidia	o__Bacteroidales	f__S24-7	g__	s__
356073	-0.0336335	k__Bacteria	p__Firmicutes	c__Clostridia	o__Clostridiales	f__	g__	s__
232900	-0.042177	k__Bacteria	p__Actinobacteria	c__Coriobacteriia	o__Coriobacteriales	f__Coriobacteriaceae	g__	s__
334267	-0.0447069	k__Bacteria	p__Firmicutes	c__Clostridia	o__Clostridiales	f__Ruminococcaceae	g__	s__
278440	-0.033903	k__Bacteria	p__Firmicutes	c__Clostridia	o__Clostridiales	f__	g__	s__
99175	-0.0322558	k__Bacteria	p__Firmicutes	c__Clostridia	o__Clostridiales	f__Ruminococcaceae	g__	s__
1107784	-0.0753455	k__Bacteria	p__Proteobacteria	c__Epsilonproteobacteria	o__Campylobacterales	f__Helicobacteraceae	g__Flexispira	s__
400739	-0.0457869	k__Bacteria	p__Firmicutes	c__Clostridia	o__Clostridiales	f__Lachnospiraceae	g__Dorea	s__
164788	-0.033574	k__Bacteria	p__Firmicutes	c__Clostridia	o__Clostridiales	f__	g__	s__
826541	-0.0423046	k__Bacteria	p__Firmicutes	c__Clostridia	o__Clostridiales	f__	g__	s__
178859	-0.0416175	k__Bacteria	p__Firmicutes	c__Clostridia	o__Clostridiales	f__Ruminococcaceae	g__Ruminococcus	s__
196349	-0.0305844	k__Bacteria	p__Firmicutes	c__Clostridia	o__Clostridiales	f__Ruminococcaceae	g__	s__
318503	-0.0414009	k__Bacteria	p__Firmicutes	c__Clostridia	o__Clostridiales	f__	g__	s__
525606	-0.0311253	k__Bacteria	p__Firmicutes	c__Clostridia	o__Clostridiales	f__Lachnospiraceae	g__Coprococcus	s__
298723	-0.0311126	k__Bacteria	p__Firmicutes	c__Clostridia	o__Clostridiales	f__	g__	s__
397444	-0.0348495	k__Bacteria	p__Firmicutes	c__Clostridia	o__Clostridiales	f__Ruminococcaceae	g__	s__
320972	-0.0324862	k__Bacteria	p__Firmicutes	c__Clostridia	o__Clostridiales	f__Ruminococcaceae	g__	s__
578857	-0.0312278	k__Bacteria	p__Firmicutes	c__Clostridia	o__Clostridiales	f__Lachnospiraceae	g__Coprococcus	s__
290210	-0.0466874	k__Bacteria	p__Firmicutes	c__Clostridia	o__Clostridiales	f__	g__	s__
327808	-0.0416654	k__Bacteria	p__Firmicutes	c__Clostridia	o__Clostridiales	f__Ruminococcaceae	g__Oscillospira	s__
299687	-0.0462493	k__Bacteria	p__Bacteroidetes	c__Bacteroidia	o__Bacteroidales	f__S24-7	g__	s__
278098	-0.0344685	k__Bacteria	p__Firmicutes	c__Clostridia	o__Clostridiales	f__Ruminococcaceae	g__Ruminococcus	s__
312322	-0.0704698	k__Bacteria	p__Bacteroidetes	c__Bacteroidia	o__Bacteroidales	f__S24-7	g__	s__
130048	-0.0329051	k__Bacteria	p__Firmicutes	c__Clostridia	o__Clostridiales	f__Ruminococcaceae	g__	s__
839558	-0.0336531	k__Bacteria	p__Bacteroidetes	c__Bacteroidia	o__Bacteroidales	f__S24-7	g__	s__
174853	-0.0416493	k__Bacteria	p__Firmicutes	c__Clostridia	o__Clostridiales	f__	g__	s__
273431	-0.0450292	k__Bacteria	p__Firmicutes	c__Clostridia	o__Clostridiales	f__	g__	s__
349459	-0.0379743	k__Bacteria	p__Firmicutes	c__Clostridia	o__Clostridiales	f__Ruminococcaceae	g__	s__
302491	-0.0339701	k__Bacteria	p__Actinobacteria	c__Coriobacteriia	o__Coriobacteriales	f__Coriobacteriaceae	g__Adlercreutzia	s__
1110135	-0.0300846	k__Bacteria	p__Firmicutes	c__Clostridia	o__Clostridiales	f__Lachnospiraceae	g__	s__
164242	-0.0359284	k__Bacteria	p__Firmicutes	c__Clostridia	o__Clostridiales	f__Ruminococcaceae	g__	s__
380190	-0.0332875	k__Bacteria	p__Firmicutes	c__Clostridia	o__Clostridiales	f__Lachnospiraceae	g__	s__
353593	-0.0321507	k__Bacteria	p__Firmicutes	c__Clostridia	o__Clostridiales	f__	g__	s__
4402042	-0.0397658	k__Bacteria	p__Firmicutes	c__Clostridia	o__Clostridiales	f__	g__	s__
342685	-0.0355141	k__Bacteria	p__Cyanobacteria	c__4C0d-2	o__YS2	f__	g__	s__
303191	-0.0391133	k__Bacteria	p__Firmicutes	c__Clostridia	o__Clostridiales	f__	g__	s__
309361	-0.0332405	k__Bacteria	p__Firmicutes	c__Clostridia	o__Clostridiales	f__Ruminococcaceae	g__	s__
261744	-0.031134	k__Bacteria	p__Firmicutes	c__Clostridia	o__Clostridiales	f__	g__	s__
262724	-0.0354059	k__Bacteria	p__Firmicutes	c__Clostridia	o__Clostridiales	f__Lachnospiraceae	g__	s__
288438	-0.0315736	k__Bacteria	p__Firmicutes	c__Clostridia	o__Clostridiales	f__	g__	s__
277946	-0.0349829	k__Bacteria	p__Firmicutes	c__Clostridia	o__Clostridiales	f__	g__	s__
186053	-0.0463052	k__Bacteria	p__Bacteroidetes	c__Bacteroidia	o__Bacteroidales	f__S24-7	g__	s__
312515	-0.042486	k__Bacteria	p__Firmicutes	c__Clostridia	o__Clostridiales	f__Ruminococcaceae	g__Oscillospira	s__
1110378	-0.0522577	k__Bacteria	p__Firmicutes	c__Clostridia	o__Clostridiales	f__Ruminococcaceae	g__Oscillospira	s__
399637	-0.0465506	k__Bacteria	p__Firmicutes	c__Clostridia	o__Clostridiales	f__	g__	s__
434089	-0.0322751	k__Bacteria	p__Firmicutes	c__Clostridia	o__Clostridiales	f__Ruminococcaceae	g__	s__
4405128	-0.0511011	k__Bacteria	p__Cyanobacteria	c__4C0d-2	o__YS2	f__	g__	s__
234054	-0.0331724	k__Bacteria	p__Firmicutes	c__Clostridia	o__Clostridiales	f__	g__	s__
276777	-0.0339475	k__Bacteria	p__Firmicutes	c__Clostridia	o__Clostridiales	f__	g__	s__
292591	-0.0304498	k__Bacteria	p__Bacteroidetes	c__Bacteroidia	o__Bacteroidales	f__S24-7	g__	s__
134726	-0.0368595	k__Bacteria	p__Firmicutes	c__Bacilli	o__Lactobacillales	f__Lactobacillaceae	g__Lactobacillus	s__
376516	-0.0340371	k__Bacteria	p__Firmicutes	c__Clostridia	o__Clostridiales	f__	g__	s__
857639	-0.0471293	k__Bacteria	p__Bacteroidetes	c__Bacteroidia	o__Bacteroidales	f__S24-7	g__	s__
1019465	-0.0351907	k__Bacteria	p__Firmicutes	c__Bacilli	o__Lactobacillales	f__Lactobacillaceae	g__Lactobacillus	s__
318162	-0.0351336	k__Bacteria	p__Firmicutes	c__Clostridia	o__Clostridiales	f__	g__	s__
292909	-0.0350385	k__Bacteria	p__Firmicutes	c__Clostridia	o__Clostridiales	f__Lachnospiraceae	g__	s__
1109929	-0.0427501	k__Bacteria	p__Firmicutes	c__Clostridia	o__Clostridiales	f__	g__	s__
586093	-0.0379392	k__Bacteria	p__Firmicutes	c__Bacilli	o__Lactobacillales	f__Lactobacillaceae	g__Lactobacillus	s__
314110	-0.0300106	k__Bacteria	p__Firmicutes	c__Clostridia	o__Clostridiales	f__	g__	s__
301325	-0.0492567	k__Bacteria	p__Firmicutes	c__Clostridia	o__Clostridiales	f__Ruminococcaceae	g__	s__
344906	-0.0496327	k__Bacteria	p__Firmicutes	c__Clostridia	o__Clostridiales	f__Ruminococcaceae	g__	s__
210218	-0.032718	k__Bacteria	p__Firmicutes	c__Clostridia	o__Clostridiales	f__	g__	s__
827689	-0.0326824	k__Bacteria	p__Firmicutes	c__Clostridia	o__Clostridiales	f__	g__	s__
278650	-0.0384454	k__Bacteria	p__Cyanobacteria	c__4C0d-2	o__YS2	f__	g__	s__
326940	-0.0428024	k__Bacteria	p__Firmicutes	c__Clostridia	o__Clostridiales	f__Ruminococcaceae	g__	s__
385545	-0.0343275	k__Bacteria	p__Firmicutes	c__Clostridia	o__Clostridiales	f__	g__	s__
4448604	-0.0649109	k__Bacteria	p__Proteobacteria	c__Deltaproteobacteria	o__Desulfovibrionales	f__Desulfovibrionaceae	g__Desulfovibrio	s__
174417	-0.0505311	k__Bacteria	p__Firmicutes	c__Clostridia	o__Clostridiales	f__	g__	s__
399606	-0.0395396	k__Bacteria	p__Firmicutes	c__Clostridia	o__Clostridiales	f__	g__	s__
423830	-0.0310051	k__Bacteria	p__Firmicutes	c__Clostridia	o__Clostridiales	f__	g__	s__
335550	-0.0435681	k__Bacteria	p__Firmicutes	c__Clostridia	o__Clostridiales	f__Ruminococcaceae	g__Oscillospira	s__
414089	-0.0374532	k__Bacteria	p__Firmicutes	c__Clostridia	o__Clostridiales	f__Ruminococcaceae	g__	s__
318563	-0.0402893	k__Bacteria	p__Firmicutes	c__Clostridia	o__Clostridiales	f__Lachnospiraceae	g__	s__
261486	-0.0517276	k__Bacteria	p__Firmicutes	c__Clostridia	o__Clostridiales	f__Ruminococcaceae	g__	s__
261132	-0.0400481	k__Bacteria	p__Firmicutes	c__Clostridia	o__Clostridiales	f__Ruminococcaceae	g__	s__
187989	-0.0396785	k__Bacteria	p__Firmicutes	c__Clostridia	o__Clostridiales	f__	g__	s__
291380	-0.0435579	k__Bacteria	p__Firmicutes	c__Clostridia	o__Clostridiales	f__Lachnospiraceae
310760	-0.041337	k__Bacteria	p__Firmicutes	c__Clostridia	o__Clostridiales	f__Lachnospiraceae	g__	s__
585073	-0.0690948	k__Bacteria	p__Firmicutes	c__Clostridia	o__Clostridiales	f__Ruminococcaceae	g__Oscillospira	s__
New.ReferenceOTU9	-0.0383349	k__Bacteria	p__Bacteroidetes	c__Bacteroidia	o__Bacteroidales	f__S24-7	g__	s__
New.ReferenceOTU476	-0.0442976	k__Bacteria	p__Proteobacteria	c__Deltaproteobacteria	o__Desulfovibrionales	f__Desulfovibrionaceae	g__Desulfovibrio	s__
New.ReferenceOTU130	-0.034031	k__Bacteria	p__Proteobacteria	c__Alphaproteobacteria	o__Rickettsiales	f__	g__	s__
New.ReferenceOTU559	-0.0309827	k__Bacteria	p__Firmicutes	c__Clostridia	o__Clostridiales	f__Ruminococcaceae	g__	s__
New.ReferenceOTU48	-0.0300072	k__Bacteria	p__Firmicutes	c__Clostridia	o__Clostridiales	f__Ruminococcaceae	g__	s__
New.ReferenceOTU450	-0.0417659	k__Bacteria	p__Bacteroidetes	c__Bacteroidia	o__Bacteroidales	f__[Odoribacteraceae]	g__Odoribacter	s__
New.ReferenceOTU298	-0.0336027	k__Bacteria	p__Bacteroidetes	c__Bacteroidia	o__Bacteroidales	f__S24-7	g__	s__
New.ReferenceOTU140	-0.0330675	k__Bacteria	p__Bacteroidetes	c__Bacteroidia	o__Bacteroidales	f__S24-7	g__	s__
New.ReferenceOTU39	-0.0341166	k__Bacteria	p__Firmicutes	c__Clostridia	o__Clostridiales	f__	g__	s__
New.ReferenceOTU34	-0.0309353	k__Bacteria	p__Bacteroidetes	c__Bacteroidia	o__Bacteroidales	f__S24-7	g__	s__
New.ReferenceOTU30	-0.034036	k__Bacteria	p__Firmicutes	c__Erysipelotrichi	o__Erysipelotrichales	f__Erysipelotrichaceae	g__Allobaculum	s__
New.ReferenceOTU31	-0.0373269	k__Bacteria	p__Firmicutes	c__Clostridia	o__Clostridiales	f__Christensenellaceae
New.ReferenceOTU247	-0.0318135	k__Bacteria	p__Bacteroidetes	c__Bacteroidia	o__Bacteroidales	f__S24-7	g__	s__
New.ReferenceOTU804	-0.0476979	k__Bacteria	p__Proteobacteria	c__Deltaproteobacteria	o__Desulfovibrionales	f__Desulfovibrionaceae	g__Desulfovibrio	s__
New.ReferenceOTU660	-0.0322785	k__Bacteria	p__Firmicutes	c__Clostridia	o__Clostridiales	f__	g__	s__
New.ReferenceOTU71	-0.0444519	k__Bacteria	p__Proteobacteria	c__Deltaproteobacteria	o__Desulfovibrionales	f__Desulfovibrionaceae	g__Desulfovibrio	s__
New.ReferenceOTU72	-0.0624517	k__Bacteria	p__Proteobacteria	c__Deltaproteobacteria	o__Desulfovibrionales	f__Desulfovibrionaceae	g__Desulfovibrio	s__
New.ReferenceOTU449	-0.0334565	k__Bacteria	p__Bacteroidetes	c__Bacteroidia	o__Bacteroidales	f__S24-7	g__	s__
New.ReferenceOTU493	-0.0764397	k__Bacteria	p__Proteobacteria	c__Deltaproteobacteria	o__Desulfovibrionales	f__Desulfovibrionaceae	g__	s__
New.ReferenceOTU496	-0.0662544	k__Bacteria	p__Proteobacteria	c__Deltaproteobacteria	o__Desulfovibrionales	f__Desulfovibrionaceae	g__Desulfovibrio	s__
New.ReferenceOTU301	-0.0374376	k__Bacteria	p__Bacteroidetes	c__Bacteroidia	o__Bacteroidales	f__S24-7	g__	s__
New.ReferenceOTU307	-0.0412522	k__Bacteria	p__Firmicutes	c__Clostridia	o__Clostridiales	f__	g__	s__
New.ReferenceOTU23	-0.0547137	k__Bacteria	p__Bacteroidetes	c__Bacteroidia	o__Bacteroidales	f__	g__	s__
New.ReferenceOTU473	-0.0349525	Unassigned
New.ReferenceOTU477	-0.0368179	k__Bacteria	p__Proteobacteria	c__Deltaproteobacteria	o__Desulfovibrionales	f__Desulfovibrionaceae	g__Desulfovibrio	s__
New.ReferenceOTU479	-0.0392621	k__Bacteria	p__Proteobacteria	c__Deltaproteobacteria	o__Desulfovibrionales	f__Desulfovibrionaceae	g__Desulfovibrio	s__
New.ReferenceOTU278	-0.0411987	k__Bacteria	p__Bacteroidetes	c__Bacteroidia	o__Bacteroidales	f__S24-7	g__	s__
New.ReferenceOTU42	-0.0461713	k__Bacteria	p__Bacteroidetes	c__Bacteroidia	o__Bacteroidales	f__S24-7	g__	s__
New.ReferenceOTU68	-0.0302667	k__Bacteria	p__Proteobacteria	c__Deltaproteobacteria	o__Desulfovibrionales	f__Desulfovibrionaceae	g__Desulfovibrio	s__
New.ReferenceOTU66	-0.0525465	k__Bacteria	p__Bacteroidetes	c__Bacteroidia	o__Bacteroidales	f__S24-7	g__	s__
New.ReferenceOTU14	-0.0307031	k__Bacteria	p__Bacteroidetes	c__Bacteroidia	o__Bacteroidales	f__S24-7	g__	s__
New.ReferenceOTU82	-0.0440842	k__Bacteria	p__Proteobacteria	c__Betaproteobacteria	o__Nitrosomonadales	f__Nitrosomonadaceae
New.ReferenceOTU84	-0.0394293	k__Bacteria	p__Firmicutes	c__Clostridia	o__Clostridiales	f__Ruminococcaceae	g__	s__
New.ReferenceOTU88	-0.0299883	k__Bacteria	p__Firmicutes	c__Clostridia	o__Clostridiales	f__Peptococcaceae	g__	s__
New.ReferenceOTU486	-0.051807	k__Bacteria	p__Proteobacteria	c__Deltaproteobacteria	o__Desulfovibrionales	f__Desulfovibrionaceae	g__Desulfovibrio	s__
New.ReferenceOTU484	-0.0410137	k__Bacteria	p__Proteobacteria	c__Deltaproteobacteria	o__Desulfovibrionales	f__Desulfovibrionaceae	g__Desulfovibrio	s__
New.ReferenceOTU485	-0.0437514	k__Bacteria	p__Proteobacteria	c__Deltaproteobacteria	o__Desulfovibrionales	f__Desulfovibrionaceae	g__Desulfovibrio	s__
New.ReferenceOTU610	-0.0346391	k__Bacteria	p__Firmicutes	c__Clostridia	o__Clostridiales	f__	g__	s__
New.ReferenceOTU56	-0.052476	k__Bacteria	p__Firmicutes	c__Clostridia	o__Clostridiales	f__Ruminococcaceae	g__	s__
New.ReferenceOTU54	-0.0345329	k__Bacteria	p__Firmicutes	c__Clostridia	o__Clostridiales	f__Ruminococcaceae	g__	s__
New.ReferenceOTU53	-0.0478125	k__Bacteria	p__Bacteroidetes	c__Bacteroidia	o__Bacteroidales	f__S24-7	g__	s__
New.ReferenceOTU58	-0.0392192	k__Bacteria	p__Bacteroidetes	c__Bacteroidia	o__Bacteroidales	f__S24-7	g__	s__
New.ReferenceOTU262	-0.0346538	k__Bacteria	p__Bacteroidetes	c__Bacteroidia	o__Bacteroidales	f__S24-7	g__	s__
New.ReferenceOTU261	-0.0371641	k__Bacteria	p__Bacteroidetes	c__Bacteroidia	o__Bacteroidales	f__S24-7	g__	s__
New.ReferenceOTU45	-0.0395936	k__Bacteria	p__Proteobacteria	c__Deltaproteobacteria	o__Desulfovibrionales	f__Desulfovibrionaceae	g__Desulfovibrio	s__
New.ReferenceOTU210	-0.0439147	k__Bacteria	p__Bacteroidetes	c__Bacteroidia	o__Bacteroidales	f__S24-7	g__	s__
New.ReferenceOTU21	-0.0352095	k__Bacteria	p__Spirochaetes	c__Spirochaetes	o__Spirochaetales	f__Spirochaetaceae	g__Treponema	s__
New.ReferenceOTU55	-0.0314762	k__Bacteria	p__Firmicutes	c__Clostridia	o__Clostridiales	f__Lachnospiraceae	g__	s__
New.CleanUp.ReferenceOTU313	-0.0325813	k__Bacteria	p__Bacteroidetes	c__Bacteroidia	o__Bacteroidales	f__S24-7	g__	s__
New.CleanUp.ReferenceOTU628	-0.0316295	k__Bacteria	p__Bacteroidetes	c__Bacteroidia	o__Bacteroidales	f__S24-7	g__	s__
New.CleanUp.ReferenceOTU66	-0.0353901	k__Bacteria	p__Firmicutes	c__Clostridia	o__Clostridiales	f__Ruminococcaceae	g__	s__
New.CleanUp.ReferenceOTU308	-0.0334705	k__Bacteria	p__Firmicutes	c__Clostridia	o__Clostridiales	f__Ruminococcaceae	g__	s__
New.CleanUp.ReferenceOTU652	-0.0582305	k__Bacteria	p__Proteobacteria	c__Deltaproteobacteria	o__Desulfovibrionales	f__Desulfovibrionaceae	g__Desulfovibrio	s__
New.CleanUp.ReferenceOTU72	-0.0336871	k__Bacteria	p__Firmicutes	c__Clostridia	o__Clostridiales	f__Lachnospiraceae	g__	s__
New.CleanUp.ReferenceOTU571	-0.0316007	k__Bacteria	p__Bacteroidetes	c__Bacteroidia	o__Bacteroidales	f__S24-7	g__	s__
New.CleanUp.ReferenceOTU5	-0.046768	k__Bacteria	p__Firmicutes	c__Clostridia	o__Clostridiales	f__Ruminococcaceae	g__	s__
New.CleanUp.ReferenceOTU22	-0.041429	k__Bacteria	p__Proteobacteria	c__Deltaproteobacteria	o__Desulfovibrionales	f__Desulfovibrionaceae	g__Desulfovibrio	s__
New.CleanUp.ReferenceOTU265	-0.0313779	k__Bacteria	p__Proteobacteria	c__Deltaproteobacteria	o__Desulfovibrionales	f__Desulfovibrionaceae	g__Desulfovibrio	s__
New.CleanUp.ReferenceOTU88	-0.0309761	k__Bacteria	p__Firmicutes	c__Clostridia	o__Clostridiales	f__Lachnospiraceae	g__	s__
New.CleanUp.ReferenceOTU86	-0.035864	k__Bacteria	p__Proteobacteria	c__Deltaproteobacteria	o__Desulfovibrionales	f__Desulfovibrionaceae	g__Desulfovibrio	s__
New.CleanUp.ReferenceOTU35	-0.0332838	k__Bacteria	p__Firmicutes	c__Clostridia	o__Clostridiales	f__Ruminococcaceae	g__	s__
New.CleanUp.ReferenceOTU487	-0.0300325	k__Bacteria	p__Bacteroidetes	c__Bacteroidia	o__Bacteroidales	f__S24-7	g__	s__
New.CleanUp.ReferenceOTU151	-0.0313708	k__Bacteria	p__Firmicutes	c__Clostridia	o__Clostridiales	f__	g__	s__
New.CleanUp.ReferenceOTU134	-0.0366388	k__Bacteria	p__Proteobacteria	c__Deltaproteobacteria	o__Desulfovibrionales	f__Desulfovibrionaceae	g__Desulfovibrio	s__
New.CleanUp.ReferenceOTU43	-0.0357271	k__Bacteria	p__Firmicutes	c__Clostridia	o__Clostridiales	f__	g__	s__
New.CleanUp.ReferenceOTU47	-0.0334799	k__Bacteria	p__Proteobacteria	c__Deltaproteobacteria	o__Desulfovibrionales	f__Desulfovibrionaceae	g__Desulfovibrio	s__
New.CleanUp.ReferenceOTU236	-0.0352264	k__Bacteria	p__Firmicutes	c__Clostridia	o__Clostridiales	f__	g__	s__
New.CleanUp.ReferenceOTU180	-0.0347488	k__Bacteria	p__Bacteroidetes	c__Bacteroidia	o__Bacteroidales	f__S24-7	g__	s__
New.CleanUp.ReferenceOTU59	-0.032085	k__Bacteria	p__Firmicutes	c__Clostridia	o__Clostridiales	f__	g__	s__

## Sheet: denominator_Phyla
	Phylum
p__Firmicutes	112
p__Bacteroidetes	32
p__Proteobacteria	23
p__Cyanobacteria	3
p__Actinobacteria	2
p__Spirochaetes	2

[truncated: 5 more sheets: denominator_Class, denominator_Order, denominator_Family, denominator_Genus, denominator_Species]
