# Supplementary material for: Environmental radiation alters the gut microbiome of the bank vole Myodes glareolus
Source: ISME J. 2018 Jul 9;12(11):2801–6. doi: 10.1038/s41396-018-0214-x (PMC6193954; doi:10.1038/s41396-018-0214-x)
Supplement: Supplementary file 11 — Supplementary Table 10 [file 41396_2018_214_MOESM11_ESM.xlsx]

## Sheet: Supplementary Table 10 legend
Supplementary Table 10. Summary statistics for radiation-based PLS balance: Pearson’s r, P-value and Q2_CV to quantify the mean predicted sum of squares for each cross validation run. Q2 scores for each cross-validation run are also included.

## Sheet: cv
folds	Q2
0	0.794373
1	0.285485
2	0.472938
3	0.258166

## Sheet: summary
Q2_CV	0.452741
r	-0.766679
P	1.45624e-27
