# Supplementary material for: Environmental radiation alters the gut microbiome of the bank vole Myodes glareolus
Source: ISME J. 2018 Jul 9;12(11):2801–6. doi: 10.1038/s41396-018-0214-x (PMC6193954; doi:10.1038/s41396-018-0214-x)
Supplement: Supplementary file 12 — Supplementary Table 11 [file 41396_2018_214_MOESM12_ESM.xlsx]

## Sheet: KEGG level-2 KW
Supplementary Table 11. Statistical comparison of functional predictions by PICRUSt grouped at the level-2 and level-3 of KEGG pathways using Kruskal–Wallis tests and Dunn’s post hoc test and followed by a Benjamini-Hochberg False Discovery Rate (FDR) correction for the significance level and the PLS analysis which classify inferred KEGG pathways to the study area (i.e. CH vs CL/KL).
KEGG Pathways in Level-1	KEGG Pathways in Level-2	Study areas*
		chi-squared	CL:KL		CL:CH		KL:CH
			Z value	P value¹	Z value	P value¹	Z value	P value¹
Cellular Processes	Cell Growth and Death	10.7192	0.211249	0.416346	-2.72599	0.00961633	-2.68475	0.00544382
	Cell Motility	23.0293	0.0806169	0.467873	-4.11797	5.73343e-05	-3.79952	0.00010873
	Transport and Catabolism	16.451	2.09256	0.0272912	4.0552	7.51361e-05	1.40903	0.0794135
Environmental Information Processing	Membrane Transport	16.9863	0.102997	0.458983	-3.51919	0.000649303	-3.28367	0.000768475
	Signal Transduction	20.8668	0.258937	0.397842	-3.82314	0.000197645	-3.7252	0.000146369
	Signaling Molecules and Interaction	3.5355	0.940454	0.260238	1.88029	0.0901029	0.685344	0.246563
Genetic Information Processing	Folding, Sorting and Degradation	0.086	-0.253803	0.599736	0.000611191	0.499756	0.273125	1
	Replication and Repair	2.6255	-0.560708	0.287498	-1.59723	0.165322	-0.837956	0.301542
	Transcription	10.9886	-0.285247	0.387727	-3.00179	0.00402593	-2.40021	0.0122893
	Translation	2.9226	-0.596084	0.27556	-1.68599	0.137696	-0.879998	0.284145
Human Diseases	Cancers	13.7563	-0.696637	0.243015	-3.50463	0.000685862	-2.41177	0.0119064
	Cardiovascular Diseases	0.5708	-0.751248	0.678755	-0.444267	0.492637	0.406239	0.342283
	Immune System Diseases	5.2774	1.10367	0.202302	2.29674	0.0324508	0.885542	0.187932
	Infectious Diseases	8.7912	0.0261905	0.489553	-2.55633	0.0158672	-2.33303	0.0147348
	Metabolic Diseases	28.4385	0.416642	0.33847	4.81523	2.20546e-06	3.89417	7.39011e-05
	Neurodegenerative Diseases	16.1653	0.524371	0.30001	-3.19291	0.00105636	-3.44202	0.000866075
Metabolism	Amino Acid Metabolism	2.7408	-0.56873	0.28477	-1.63117	0.15428	-0.859947	0.292364
	Biosynthesis of Other Secondary Metabolites	0.53	0.615576	0.403631	0.644007	0.779356	-0.0804381	0.467944
	Carbohydrate Metabolism	7.8558	-0.309874	0.378329	-2.56869	0.0153124	-1.98326	0.035504
	Energy Metabolism	0.4233	-0.650069	0.773472	-0.346827	0.364361	0.385433	0.524938
	Enzyme Families	4.6841	-0.145191	0.44228	-1.94382	0.0778755	-1.59671	0.0827481
	Glycan Biosynthesis and Metabolism	15.9836	1.25385	0.104948	3.91552	0.000135313	2.18382	0.0217314
	Lipid Metabolism	7.5197	-0.506964	0.30609	-2.58844	0.0144618	-1.7894	0.0551634
	Metabolism of Cofactors and Vitamins	0.4262	-0.325756	0.558457	-0.652846	0.770784	-0.238786	0.405636
	Metabolism of Other Amino Acids	0.6936	0.185459	0.426435	-0.611097	0.405852	-0.750168	0.679731
	Metabolism of Terpenoids and Polyketides	2.084	-1.16626	0.182633	0.155383	0.43826	1.39261	0.245605
	Nucleotide Metabolism	3.5285	-0.123532	0.450843	-1.68599	0.137695	-1.3875	0.123967
	Xenobiotics Biodegradation and Metabolism	9.327	-0.586057	0.278919	-2.8899	0.00578051	-1.97626	0.0360939
Organismal Systems	Circulatory System	23.7305	-0.450855	0.326047	-4.42847	1.42358e-05	-3.5087	0.000337721
	Digestive System	3.4135	0.168935	0.432924	1.67871	0.139812	1.33217	0.137103
	Endocrine System	3.5246	-0.572421	0.283519	-1.83513	0.0997306	-1.03988	0.223798
	Environmental Adaptation	18.2259	-0.0095056	0.496208	-3.70446	0.000317758	-3.3299	0.000651573
	Excretory System	18.6593	-0.551645	0.290596	3.43756	0.000440242	3.6919	0.000333877
	Immune System	1.5352	-1.19535	0.347924	-0.313874	0.376808	1.00076	0.237708
	Nervous System	5.4081	-0.795261	0.213231	-2.29065	0.0329752	-1.21128	0.169342
Unclassified	Cellular Processes and Signaling	5.9205	-0.418486	0.337796	-2.28604	0.0333778	-1.61176	0.0802605
	Genetic Information Processing	10.5159	-0.437336	0.330934	-3.00283	0.00401227	-2.2378	0.0189255
	Metabolism	6.7356	-0.363618	0.358072	-2.40837	0.0240357	-1.78099	0.056186
	Poorly Characterized	11.9213	-0.117035	0.453416	-3.04885	0.00344574	-2.62329	0.00653131
*Bank vole trapping locations were designed based on environmental radiation levels (e.g. treatment), with contaminated (CH) and uncontaminated (CL) with radionuclides areas within the Chernobyl Exclusion Zone and uncontaminated area near Kyiv (KL), Ukraine.
¹FDR-adjusted P values are shown. Statistical comparison by Kruskal–Wallis tests including Dunn’s post hoctest. The significance level α value set to 0.05 with significant values shown in bold.

## Sheet: KEGG level-3 KW
KEGG Pathways in Level-1	KEGG Pathways in Level-2	KEGG Pathways in Level-3	Mean counts per study area				Study area*
						chi-squared	CL:KL		CL:CH		KL:CH
			CH	CL	KL		Z value	P value¹	Z value	P value¹	Z value	P value¹
Cellular Processes	Cell Growth and Death	Cell division	4457.68	5935.49	5812.65	29.8526	0.27486	0.391712	4.86612	1.70713e-06	4.09233	3.20298e-05
		Apoptosis	111.508	68.9535	67.5484	5.2593	-0.994057	0.160098	-2.28703	0.033291	-0.994514	0.23998
	Cell Motility	Bacterial chemotaxis	65685.6	48224	48280.7	24.8001	0.216101	0.414454	-4.20382	3.93678e-05	-4.02243	4.31997e-05
		Flagellar assembly	71070.5	52267.6	52272.7	21.4881	0.182291	0.427677	-3.92314	0.000131102	-3.73306	0.000141878
		Cell motility and secretion	13506.8	13320.5	13003.9	6.2092	1.69228	0.0679444	-0.740649	0.229453	-2.48524	0.0194194
	Cellular Community	Sporulation	55102.6	42344.3	47195.4	9.0122	-0.622475	0.266815	-2.85567	0.0064419	-1.90629	0.0424595
	Transport and Catabolism	Lysosome	15979.4	18767.4	17292.6	17.1007	2.07679	0.0283659	4.13527	5.31809e-05	1.49816	0.0670459
		Peroxisome	14654.5	15588.7	15208.2	12.1592	1.39965	0.0808096	3.46616	0.000791922	1.62208	0.0785893
Environmental Information Processing	Membrane Transport	ABC transporters	282420	226817	232433	18.4663	-0.0108291	0.49568	-3.72944	0.00028786	-3.351	0.000603903
		Phosphotransferase system (PTS)	24339.4	20309	20443.9	14.3179	-0.19324	0.423386	-3.37133	0.0011221	-2.83221	0.00346707
		Bacterial secretion system	40918.1	39984.8	40598.2	1.5239	-0.653479	0.385086	-1.23369	0.325978	-0.410541	0.340705
	Signal Transduction	MAPK signaling pathway - yeast	3403.83	4328.33	4273.19	34.0014	0.365024	0.357547	5.22552	2.60504e-07	4.31954	1.17266e-05
		Two-component system	144366	118517	118061	21.5298	0.308189	0.378969	-3.85845	0.000171165	-3.80993	0.000104254
		Signal transduction mechanisms	32294.3	28947.3	29772.9	9.3794	-0.367549	0.356605	-2.81829	0.00724193	-2.14637	0.0238827
		Phosphatidylinositol signaling system	5818.83	5965.77	5893	3.2639	0.736224	0.230797	1.7971	0.10848	0.829669	0.305045
Genetic Information Processing	Folding, Sorting and Degradation	Sulfur relay system	14237.4	12224.5	12829.8	16.9977	-0.641325	0.260656	-3.84942	0.000177597	-2.78205	0.00405122
		Protein folding and associated processing	53780.3	49088.6	48854.7	16.462	0.225888	0.410644	-3.39799	0.00101826	-3.30637	0.000708847
		Protein processing in endoplasmic reticulum	5029.87	5262.77	5289.42	6.0144	-0.245221	0.403143	1.9923	0.0347534	2.05971	0.0591398
		RNA degradation	33313.1	33946	34051.3	5.037	-0.113265	0.45491	1.88598	0.0889472	1.82212	0.0513272
		Proteasome	3203.54	3195.86	3295	0.9414	-0.95973	0.505787	-0.355371	0.361156	0.710293	0.358142
		Protein export	45841.3	45417.3	45564.1	0.2426	0.13011	0.44824	-0.346781	0.546567	-0.452407	0.976464
	Replication and Repair	Non-homologous end-joining	355	201.791	218.097	16.2137	-0.895141	0.185356	-3.84886	0.000178001	-2.50896	0.00908146
		Base excision repair	32824.4	30936.2	31205.9	10.8345	-0.274058	0.39202	-2.97937	0.00433263	-2.39201	0.0125674
		Nucleotide excision repair	29945	28880.3	29153.2	7.6511	-0.216543	0.414282	-2.4978	0.0187449	-2.01957	0.0325709
		Mismatch repair	61652.6	60460.8	61333.8	3.0879	-0.767665	0.332015	-1.75289	0.11943	-0.756048	0.22481
		Homologous recombination	69434.2	69832.5	70613.5	1.2562	-0.573302	0.42483	0.548567	0.291651	1.11032	0.400294
		DNA replication	49213.1	49436.2	49922.4	0.6494	-0.473353	0.476971	0.328962	0.371092	0.804969	0.631256
	Transcription	RNA polymerase	11463.5	11172.6	11267.5	3.6129	-0.259098	0.39778	-1.76113	0.117325	-1.30965	0.142736
		Basal transcription factors	365.698	232.535	207.161	1.2275	0.434157	0.332087	-0.666712	0.378717	-1.0674	0.428684
	Translation	Aminoacyl-tRNA biosynthesis	93652.7	88292.6	89681.9	11.678	-0.393378	0.34702	-3.13809	0.00255081	-2.40697	0.0120641
		RNA transport	11160.1	10163.8	10392.4	9.0418	-0.417564	0.338133	-2.78898	0.00793106	-2.06623	0.0291053
		Ribosome	173719	175232	177240	2.5959	-0.422577	0.336302	1.13653	0.1918	1.47858	0.208879
		Ribosome biogenesis in eukaryotes	3448.03	3394.58	3444.81	0.5119	-0.659028	0.764816	-0.570254	0.426379	0.193603	0.423243
Human Diseases	Cancers	Pathways in cancer	4109	3811.86	3909.65	13.7024	-0.75668	0.224621	-3.51775	0.000652829	-2.35912	0.0137387
		Renal cell carcinoma	886.032	606.953	605.097	16.6776	0.143186	0.443072	-3.46547	0.000793955	-3.2784	0.000782977
	Drug resistance: Antimicrobial	beta-Lactam resistance	1204.44	1723.72	1527.39	14.9718	1.02364	0.153003	3.74453	0.000271099	2.27689	0.0170947
	Endocrine and Metabolic Diseases	Type I diabetes mellitus	4135.75	4777.23	4722.77	27.6516	0.220313	0.412814	4.663	4.67446e-06	3.96776	5.44124e-05
		Type II diabetes mellitus	3325.06	3353.14	3361.03	1.9282	-0.15526	0.438308	1.11836	0.197561	1.1751	0.35993
	Immune Diseases	Primary immunodeficiency	3100.98	3163.42	3102.16	5.2111	1.1167	0.198091	2.28265	0.0336766	0.858845	0.195213
	Infectious diseases: Bacterial	Pertussis	891.524	1612.77	1374.9	22.6486	0.621314	0.267197	4.39899	1.63134e-05	3.29906	0.000727564
		Vibrio cholerae pathogenic cycle	5473.38	4888.23	4952.87	17.3821	0.220593	0.412705	-3.49794	0.000703305	-3.39081	0.000522653
		Staphylococcus aureus infection	688.206	601.372	427.484	5.0823	1.48866	0.102433	-0.724363	0.234422	-2.25188	0.0364949
		Epithelial cell signaling in Helicobacter pylori infection	6940.17	6937.26	7056.61	0.4896	-0.49718	0.464296	-0.674758	0.749744	-0.074441	0.47033
	Infectious diseases: Parasitic	Amoebiasis	1589.21	1113.67	1155	23.4607	-0.146074	0.441932	-4.26853	2.95143e-05	-3.69182	0.000166988
	Neurodegenerative Diseases	Parkinson's disease	379.46	193.209	273.645	23.6365	-0.487884	0.312816	-4.43543	1.37836e-05	-3.47521	0.000382838
		Alzheimer's disease	4001.25	3681.65	3834.87	21.5179	-0.531194	0.297642	-4.2586	3.0856e-05	-3.26927	0.000808692
		Prion diseases	1044.13	726	711.516	18.5594	0.272856	0.392482	-3.58978	0.00049643	-3.52975	0.000311969
Metabolism	Amino Acid Metabolism	Phenylalanine metabolism	13868.3	12529.3	12887.6	17.5865	-0.425465	0.335249	-3.8278	0.000193943	-2.99438	0.00206251
		Valine, leucine and isoleucine biosynthesis	59797.8	57022.6	58166.7	6.4989	-0.517231	0.302497	-2.4214	0.0231915	-1.62775	0.0776827
		Cysteine and methionine metabolism	66024.2	63593.4	64719.7	5.8496	-0.768388	0.221128	-2.37081	0.0266236	-1.31241	0.142036
		Lysine degradation	9070.56	8356.93	8579.68	6.0121	-0.516431	0.302777	-2.33492	0.0293213	-1.55064	0.0907403
		Tyrosine metabolism	21135.6	20010.5	20673.3	5.2814	-1.12884	0.194224	-2.29804	0.0323397	-0.859684	0.194982
		Histidine metabolism	44170.8	45689.3	46884.4	8.5015	-1.03679	0.149917	1.84434	0.0488504	2.77641	0.00824447
		Arginine and proline metabolism	95683.5	92379.5	93938.4	3.2427	-0.410063	0.34088	-1.72417	0.127016	-1.1142	0.198896
		Tryptophan metabolism	12656.5	12649.8	12400.8	1.8648	1.24287	0.320873	1.11047	0.200098	-0.333544	0.369362
		Lysine biosynthesis	59229.8	58390	59698	1.8307	-0.932509	0.263305	-1.31491	0.282812	-0.184102	0.426967
		Glycine, serine and threonine metabolism	63855.5	63227.6	63008.9	1.3918	0.333858	0.369243	-0.814012	0.311729	-1.0925	0.41192
		Phenylalanine, tyrosine and tryptophan biosynthesis	62670.4	62133.9	63112.5	1.5117	-0.758841	0.335961	-1.21702	0.335394	-0.282357	0.388835
		Valine, leucine and isoleucine degradation	17527.3	17201.7	16985.9	0.5287	0.369554	0.533786	-0.358299	0.36006	-0.719945	0.707339
		Amino acid metabolism	16792.8	16656.9	16870	0.5521	-0.655526	0.768194	-0.630257	0.396395	0.13574	0.446013
		Alanine, aspartate and glutamate metabolism	77590.6	77671.6	77938.9	0.1059	-0.239605	0.607978	-0.310438	1	-0.0225791	0.490993
	Biosynthesis of Other Secondary Metabolites	Biosynthesis and biodegradation of secondary metabolites	4829.41	4355.77	4357.68	21.2169	0.145031	0.442343	-3.91743	0.000134247	-3.68789	0.000169591
		Penicillin and cephalosporin biosynthesis	1333.02	1769.16	1607.81	12.8862	0.766706	0.221628	3.4217	0.000933476	2.26174	0.0177849
		Flavonoid biosynthesis	1003.51	723.628	721.29	12.7617	0.0685851	0.47266	-3.06106	0.00330833	-2.83365	0.00345151
		Flavone and flavonol biosynthesis	1634.59	1289.98	1167.26	8.6039	0.596087	0.275559	-2.19151	0.0213113	-2.61614	0.0133397
		Tropane, piperidine and pyridine alkaloid biosynthesis	7418.3	7157.77	7377.9	4.6922	-1.55989	0.0890893	-2.08084	0.0561726	-0.200921	0.42038
		Streptomycin biosynthesis	24210.7	25394.5	24900.6	3.4634	0.653158	0.256827	1.83611	0.0995114	0.954057	0.255041
		Stilbenoid, diarylheptanoid and gingerol biosynthesis	73.8889	52.1395	56.4839	3.445	-0.338359	0.367546	-1.75038	0.12008	-1.21483	0.168322
		Butirosin and neomycin biosynthesis	6605.56	6559.37	6503.77	1.1884	0.44905	0.326698	-0.63677	0.393206	-1.0564	0.436177
		Novobiocin biosynthesis	9724.4	9688.44	9839.94	0.2346	-0.483381	0.943237	-0.267397	0.394582	0.278035	0.585739
		Phenylpropanoid biosynthesis	14230.1	14344.2	13876.7	0.9455	0.725151	0.35127	-0.199577	0.420906	-0.958731	0.506542
		Isoquinoline alkaloid biosynthesis	2920.65	3025.05	3012.39	0.9086	0.0407901	0.483732	0.845637	0.596633	0.718658	0.354264
	Carbohydrate Metabolism	Citrate cycle (TCA cycle)	41579.6	45609.7	45995.2	18.9884	-0.30486	0.380236	3.61496	0.000450588	3.58682	0.000251051
		Fructose and mannose metabolism	66326.3	61201.8	62776.7	11.7219	-0.507124	0.306034	-3.18736	0.00215367	-2.32924	0.0148849
		Carbohydrate metabolism	13006.7	10473.8	10782.3	13.0441	-0.090323	0.464015	-3.17401	0.00225525	-2.76482	0.0042715
		Propanoate metabolism	36770.8	33339.8	34645	10.0996	-0.751061	0.226308	-3.05083	0.00342312	-1.94416	0.0389073
		Pentose and glucuronate interconversions	45811.5	40985	40924	12.867	0.132356	0.447351	-3.04044	0.00354351	-2.88354	0.00294923
		Pentose phosphate pathway	64844.1	58168.8	59339.8	10.9717	-0.336184	0.368366	-3.02347	0.00374845	-2.36505	0.0135209
		Glyoxylate and dicarboxylate metabolism	39984.5	37214.4	37310.1	11.495	-0.0317655	0.48733	-2.95391	0.00470661	-2.62926	0.00641773
		Glycolysis / Gluconeogenesis	80944.6	75975.5	76870.6	9.3416	-0.419448	0.337444	-2.83296	0.00691781	-2.10386	0.0265432
		C5-Branched dibasic acid metabolism	25753.3	24085.5	24690.1	9.113	-0.508328	0.305612	-2.8324	0.00692996	-2.0079	0.0334906
		Inositol phosphate metabolism	10281.4	9342.33	9018.58	9.6674	0.586618	0.27873	-2.35341	0.0139515	-2.75195	0.0088863
		Amino sugar and nucleotide sugar metabolism	113278	107407	106789	9.3032	0.139215	0.44464	-2.57105	0.0152086	-2.46769	0.0101992
		Starch and sucrose metabolism	78020.3	73234.7	73161.2	8.2784	-0.0712316	0.471607	-2.52821	0.0171967	-2.20305	0.0206933
		Pyruvate metabolism	77001	72869.1	74957.4	6.3276	-0.852215	0.197048	-2.47627	0.0199146	-1.31747	0.140761
		Butanoate metabolism	50340.5	46765.1	48136.4	6.4016	-0.699562	0.2421	-2.45623	0.0210602	-1.46335	0.107529
		Ascorbate and aldarate metabolism	9973.27	9276.33	9052.35	7.6183	0.424143	0.335731	-2.15192	0.0235528	-2.39578	0.0248776
		Galactose metabolism	61898	61304.7	59880.2	1.3586	0.573142	0.283274	-0.59356	0.414605	-1.15071	0.374776
	Energy Metabolism	Oxidative phosphorylation	79119.3	86291	86346.4	22.3991	0.274819	0.391728	4.2317	3.47903e-05	3.52034	0.000323242
		Energy metabolism	68104.1	71636.8	72978	14.3797	-0.753989	0.225428	2.84441	0.00333699	3.37441	0.00110963
		Carbon fixation pathways in prokaryotes	69841.9	73198.7	74907	13.2175	-0.822051	0.205524	2.65887	0.00588029	3.2802	0.00155598
		Nitrogen metabolism	49827	47623.4	48121.6	9.444	-0.461281	0.322298	-2.8632	0.00629085	-2.08619	0.0277211
		Sulfur metabolism	16403.4	15624.8	15876.1	7.9639	-0.716808	0.236746	-2.72309	0.00970118	-1.68544	0.0689282
		Methane metabolism	104787	100330	101586	7.6274	-0.287493	0.386867	-2.52384	0.017412	-1.96685	0.0369001
		Photosynthesis	24404.8	25224.3	25387.8	0.7149	-0.411748	0.340262	0.434557	0.497913	0.834017	0.606407
	Glycan Biosynthesis and Metabolism	Various types of N-glycan biosynthesis	189.54	81.3023	95.129	37.9782	0.723576	0.234663	-4.94264	5.78031e-07	-5.2336	2.49359e-07
		Glycosaminoglycan degradation	6972.3	10358.9	9484.65	27.3091	0.922643	0.178097	4.918	1.3115e-06	3.44341	0.000430824
		Glycosphingolipid biosynthesis - ganglio series	4603.52	7689.35	7050.03	27.6918	0.366226	0.357098	4.73206	3.33378e-06	3.87333	8.05196e-05
		Glycosphingolipid biosynthesis - globo series	13332.7	15884	15008.3	19.6538	1.45047	0.0734644	4.35423	2.00306e-05	2.36823	0.0134052
		Lipopolysaccharide biosynthesis	14688.9	19754.9	18745.6	17.0131	0.653197	0.256815	3.85534	0.000173351	2.77464	0.00414466
		Other glycan degradation	34483.8	38636.6	36132.5	9.1679	1.65557	0.0733561	3.02309	0.00375312	0.947735	0.171632
		N-Glycan biosynthesis	2017.73	2289.79	2206.58	9.4728	0.906928	0.182222	3.00137	0.00403147	1.73217	0.0624325
		Peptidoglycan biosynthesis	59709.6	57360.3	58228	5.8891	-0.707384	0.239664	-2.3647	0.0270671	-1.37242	0.12745
		Glycan biosynthesis and metabolism	2284.78	2384.93	2384.26	2.3991	0.0426348	0.482996	1.36305	0.259298	1.1832	0.177547
	Lipid Metabolism	Arachidonic acid metabolism	770.651	544.116	649.419	15.2308	-1.88685	0.044385	-3.90204	0.000143077	-1.49185	0.0678689
		Synthesis and degradation of ketone bodies	2854.51	2245.3	2253.77	16.6615	0.331694	0.37006	-3.36018	0.000584193	-3.38591	0.00106413
		Fatty acid biosynthesis	31621.6	29120.5	31134.1	11.8035	-1.96216	0.037308	-3.42309	0.000928701	-0.979134	0.163757
		Biosynthesis of unsaturated fatty acids	7696.62	6494.02	6838.03	13.118	-0.454343	0.324791	-3.34068	0.00125359	-2.52416	0.00869806
		alpha-Linolenic acid metabolism	351.492	198.256	231.258	11.0408	-1.38333	0.0832814	-3.3084	0.00140744	-1.49736	0.100724
		Lipid metabolism	9912.13	8346.74	8726.55	12.7822	-0.319941	0.374506	-3.24555	0.00175837	-2.58273	0.0073517
		Fatty acid metabolism	16119	14495.9	14774.9	12.3671	-0.196368	0.422161	-3.14084	0.00252694	-2.62103	0.00657478
		Steroid hormone biosynthesis	851.635	640.14	607.806	10.7037	0.31541	0.376225	-2.66466	0.00577992	-2.74132	0.009179
		Primary bile acid biosynthesis	2313.16	2558.53	2458.81	7.3152	0.789087	0.21503	2.63566	0.0125962	1.52898	0.0947021
		Secondary bile acid biosynthesis	2311.63	2555.98	2456.39	7.2357	0.773965	0.219476	2.61875	0.0132379	1.52998	0.094517
		Linoleic acid metabolism	4553.27	4218.14	4462.68	6.718	-1.34864	0.13309	-2.59111	0.0143499	-0.887883	0.187302
		Glycerolipid metabolism	35213.2	31841.1	32000.5	8.4733	0.00385036	0.498464	-2.52069	0.0175687	-2.2769	0.017094
		Glycerophospholipid metabolism	38648.4	37270	37803.4	5.8179	-0.792334	0.214083	-2.36967	0.0267063	-1.28566	0.148921
		Sphingolipid metabolism	22535.2	23668.2	22511	2.5938	1.3524	0.132186	1.43273	0.227904	-0.160612	0.4362
		Ether lipid metabolism	46.3492	42.5814	40.0968	1.1989	-0.528425	0.447904	-1.09476	0.410435	-0.419576	0.337398
	Metabolism of Cofactors and Vitamins	Metabolism of cofactors and vitamins	5639.05	4954	5103.29	22.0745	-0.706663	0.239888	-4.37795	1.79701e-05	-3.18843	0.00107286
		Lipoic acid metabolism	3109.98	3956.07	3772.81	21.2591	0.706141	0.24005	4.30096	2.55091e-05	3.11957	0.00135836
		Ubiquinone and other terpenoid-quinone biosynthesis	10770.9	13735.6	12656	18.7033	1.10714	0.134117	4.17542	4.46156e-05	2.57572	0.00750227
		Retinol metabolism	1488.37	1064.81	1142.03	17.7665	-0.267281	0.394627	-3.77883	0.000236354	-3.12011	0.00135587
		Folate biosynthesis	24355.8	27267.9	26908.4	16.22	0.396266	0.345954	3.671	0.0003624	2.88437	0.0029415
		Biotin metabolism	9872.41	11321	11201	15.5573	0.333698	0.369304	3.57241	0.000530559	2.86267	0.00315065
		Porphyrin and chlorophyll metabolism	65059.9	52726.6	54839.7	12.5498	-0.196448	0.42213	-3.16333	0.00233959	-2.64123	0.00619547
		Vitamin B6 metabolism	14628.6	15083	15260	12.781	-0.234311	0.407372	2.97461	0.00440044	2.93368	0.00251225
		Riboflavin metabolism	11948	13122.3	13016.7	11.0691	0.156461	0.437835	2.95813	0.00464273	2.49915	0.00933696
		Nicotinate and nicotinamide metabolism	28945.5	29688.9	29810.9	6.6416	-0.126581	0.449636	2.16752	0.0452932	2.09027	0.0274449
		Pantothenate and CoA biosynthesis	46212.9	46116.5	46862	0.9351	-0.794899	0.320004	-0.873839	0.573309	0.065797	0.47377
		Thiamine metabolism	34033.7	34201.3	34597.9	0.4428	-0.56476	0.429178	-0.586838	0.835969	0.07741	0.469149
	Metabolism of Other Amino Acids	D-Glutamine and D-glutamate metabolism	11046.2	11657.9	11600.4	25.9752	0.712359	0.238121	4.72887	3.38661e-06	3.49872	0.000350627
		beta-Alanine metabolism	12222	14286.1	14184.5	25.7466	0.287253	0.386959	4.53358	8.69895e-06	3.77918	0.000118009
		Phosphonate and phosphinate metabolism	6319.76	5512.58	5351.45	16.3053	0.616859	0.268664	-3.1505	0.00122244	-3.50311	0.000689777
		D-Arginine and D-ornithine metabolism	873.317	636.698	615.935	11.1335	0.213776	0.415361	-2.77901	0.00817882	-2.73526	0.00467476
		D-Alanine metabolism	9327.57	8681.77	8697.94	9.9685	-0.0369797	0.485251	-2.75441	0.0088196	-2.44379	0.0109004
		Selenocompound metabolism	26593.2	25189.2	25387.3	6.6083	-0.267119	0.394689	-2.349	0.0282361	-1.83109	0.0503157
		Taurine and hypotaurine metabolism	8897.21	9095.07	8919.32	4.8999	1.46367	0.107464	2.16944	0.0450743	0.384142	0.350437
		Glutathione metabolism	12025.5	11386.9	11335	4.2683	0.205352	0.418648	-1.67908	0.0698521	-1.73448	0.12425
		Cyanoamino acid metabolism	24342.9	24478.1	23918.9	0.7959	0.645859	0.388778	-0.211073	0.416415	-0.883939	0.565094
	Metabolism of Terpenoids and Polyketides	Geraniol degradation	2027.13	2383.51	2404.03	24.0906	-0.323191	0.373275	4.08303	6.66781e-05	4.02854	4.20934e-05
		Tetracycline biosynthesis	7015.11	6134.07	7278.94	12.2626	-2.84421	0.00333908	-3.18953	0.0021376	0.178752	0.429066
		Biosynthesis of siderophore group nonribosomal peptides	1046.56	754.372	779.903	10.4946	-0.211089	0.416409	-2.90679	0.00547738	-2.39419	0.0124928
		Carotenoid biosynthesis	122.016	68.814	71.3548	9.8723	-0.346571	0.364457	-2.87924	0.00597955	-2.22385	0.019619
		Biosynthesis of ansamycins	8397.92	7255	7609.74	9.0175	-0.502593	0.307625	-2.81644	0.00728378	-1.99967	0.0341521
		Biosynthesis of vancomycin group antibiotics	4551.62	5018.95	4933.29	8.658	0.330091	0.370666	2.69857	0.0104456	2.07865	0.0282371
		Polyketide sugar unit biosynthesis	14157.7	15392.1	15118.5	6.7761	0.532233	0.297282	2.4738	0.0200527	1.65889	0.072853
		Terpenoid backbone biosynthesis	39620	39628.6	40232.1	3.7905	-1.05079	0.220017	0.896054	0.185112	1.93643	0.0792233
		Zeatin biosynthesis	3734.44	3603.42	3627.65	1.8424	-0.424707	0.335525	-1.32914	0.275702	-0.742296	0.343431
		Limonene and pinene degradation	7631	7449.16	7684.13	1.5461	-1.02047	0.23063	-1.12488	0.390963	0.0817025	0.467442
	Nucleotide Metabolism	Nucleotide metabolism	3041.35	3274.93	3425.58	9.9925	-1.09046	0.137755	2.02717	0.0319838	2.9989	0.00406437
		Purine metabolism	161923	157650	157954	5.031	-0.0826224	0.467076	-1.98372	0.0709313	-1.69987	0.0668659
		Pyrimidine metabolism	142668	141007	141372	1.6193	-0.0840661	0.466502	-1.14232	0.379984	-0.939679	0.260537
	Xenobiotics Biodegradation and Metabolism	1,1,1-Trichloro-2,2-bis(4-chlorophenyl)ethane (DDT) degradation	93.0794	46.3488	71.9032	26.1786	-0.937013	0.174376	-4.8266	2.0833e-06	-3.34556	0.000615868
		Metabolism of xenobiotics by cytochrome P450	1968.21	1405.91	1439.74	29.45	-0.219353	0.413187	-4.80854	2.28056e-06	-4.10002	3.09836e-05
		Xylene degradation	4252.35	3130.3	3418.58	22.2361	-0.564559	0.286187	-4.33884	2.14853e-05	-3.30578	0.000710336
		Dioxin degradation	4364.27	3264.93	3509.55	22.4244	-0.376212	0.353379	-4.27855	2.82171e-05	-3.4537	0.000414718
		Drug metabolism - cytochrome P450	1657.25	1192.49	1247.16	20.6738	-0.176315	0.430023	-4.02537	8.53279e-05	-3.4401	0.000436122
		Chloroalkane and chloroalkene degradation	13859.3	11850.4	12571	16.8491	-0.782665	0.216912	-3.88252	0.00015507	-2.6601	0.00585877
		Toluene degradation	5308.63	6442.49	6160.77	16.4412	0.489317	0.312309	3.7324	0.000284491	2.8398	0.00338566
		Caprolactam degradation	1706.14	1260.53	1261.13	17.2977	-0.0143586	0.494272	-3.61144	0.00045676	-3.24081	0.000893921
		Nitrotoluene degradation	4476.59	3277.47	3847.58	10.934	-1.4104	0.0792114	-3.29561	0.0014731	-1.45677	0.108886
		Styrene degradation	1818.98	1340.7	1397.32	10.9848	-0.201182	0.420278	-2.96734	0.00450581	-2.45943	0.0104369
		Chlorocyclohexane and chlorobenzene degradation	1195.35	885.558	911.839	11.4263	-0.0730368	0.470888	-2.96516	0.00453791	-2.59508	0.00709263
		Benzoate degradation	16664.5	14367.6	15329.9	9.1819	-0.826705	0.204202	-2.93887	0.00494122	-1.76197	0.0585561
		Naphthalene degradation	9775.43	8995.05	9514	7.9325	-1.36054	0.130244	-2.81599	0.00729399	-1.07786	0.140548
		Atrazine degradation	2935.43	2199.7	2210.61	9.8862	0.0268724	0.489281	-2.71132	0.0100523	-2.47351	0.0100345
		Bisphenol degradation	5838.13	5259.91	5517.29	7.4547	-0.792132	0.214142	-2.65962	0.0117342	-1.54732	0.0913399
		Fluorobenzoate degradation	111.222	55.6744	57	5.3527	-1.20314	0.171693	-2.3129	0.031092	-0.793298	0.213802
		Aminobenzoate degradation	10052.7	9287.35	9435.39	5.8936	-0.233789	0.407574	-2.21073	0.0405822	-1.74221	0.0611037
		Polycyclic aromatic hydrocarbon degradation	6267.25	6404.91	6634.23	4.0086	-1.10883	0.200628	0.891426	0.18635	1.99459	0.069132
		Drug metabolism - other enzymes	27422.8	26676	26492.5	2.1742	0.236396	0.406563	-1.14335	0.18967	-1.28478	0.298306
Organismal Systems	Circulatory System	Cardiac muscle contraction	353.524	181.953	259.516	23.7305	-0.450855	0.326047	-4.42847	1.42358e-05	-3.5087	0.000337721
	Digestive System	Protein digestion and absorption	712.73	1390.7	1283.26	29.0875	0.243978	0.403624	4.79085	2.49112e-06	4.05763	3.71807e-05
		Mineral absorption	598.095	372.163	349.871	10.062	0.329329	0.370954	-2.56977	0.00763241	-2.67071	0.0113537
		Carbohydrate digestion and absorption	575.81	427.349	473.548	3.2724	-0.756242	0.224752	-1.80148	0.107441	-0.812122	0.312541
		Bile secretion	333.397	231.884	205.839	0.755	0.428548	0.334126	-0.441199	0.494302	-0.858048	0.586299
	Endocrine System	Insulin signaling pathway	6084.76	5195.88	5581.58	15.936	-1.30547	0.0958659	-3.9207	0.000132439	-2.13305	0.0246903
		PPAR signaling pathway	8303.51	7774.67	7699.9	7.0113	0.574467	0.282826	-1.95339	0.0380797	-2.37822	0.0260945
		Adipocytokine signaling pathway	4841.67	5101.02	5040.29	3.2593	0.0184497	0.49264	1.57368	0.173343	1.39908	0.121341
	Environmental Adaptation	Plant-pathogen interaction	14032.8	12125.8	12363	17.5321	-0.0156822	0.493744	-3.63643	0.00041466	-3.26193	0.000829925
	Excretory System	Proximal tubule bicarbonate reclamation	1762.44	2123.35	2151.29	18.6593	-0.551645	0.290596	3.43756	0.000440242	3.6919	0.000333877
	Immune System	Cellular antigens	2856.08	3819.51	3579.45	22.0505	0.821854	0.20558	4.41671	1.50319e-05	3.09967	0.00145302
		Antigen processing and presentation	3203.54	3195.86	3295	0.9414	-0.95973	0.505787	-0.355371	0.361156	0.710293	0.358142
		NOD-like receptor signaling pathway	3203.54	3195.86	3295	0.9414	-0.95973	0.505787	-0.355371	0.361156	0.710293	0.358142
Other	Other	Pores ion channels	19351.1	22946.2	22233.4	24.4136	0.730167	0.232644	4.59927	6.35952e-06	3.36274	0.000578793
		Membrane and intracellular structural molecules	33195.9	40262.7	38512.5	20.5035	0.845795	0.198833	4.27707	2.8406e-05	2.94804	0.00239843
		Bacterial motility proteins	136702	99742.6	101397	22.7791	0.0658572	0.473746	-4.10288	6.12069e-05	-3.77007	0.000122403
		Lipopolysaccharide biosynthesis proteins	23531.6	28065.4	26565.6	15.3226	1.19626	0.115798	3.8269	0.000194651	2.16577	0.0227464
		Secretion system	98847	85655.8	87661	18.8813	-0.0678626	0.472948	-3.79907	0.000217863	-3.35253	0.000600577
		Other transporters	17971.4	15818.6	16485.7	14.9017	-0.598972	0.274596	-3.60373	0.000470533	-2.60601	0.00687029
		Prenyl transferases	20103.7	21571.5	21585.3	16.3116	-0.0730768	0.470873	3.46301	0.00080124	3.20089	0.00102752
		Replication, recombination and repair proteins	53724.8	47941.8	49839	12.8466	-0.67622	0.249451	-3.38776	0.00105698	-2.32833	0.014921
		Transporters	653058	527824	533049	15.8022	0.122249	0.451351	-3.38233	0.00107811	-3.18095	0.00110094
		Lipid biosynthesis proteins	42370.6	40223.3	41343.6	11.6288	-1.17781	0.119436	-3.36108	0.00116456	-1.76558	0.0580993
		Transcription factors	139424	113604	117145	13.3912	-0.0998687	0.460224	-3.21994	0.00192326	-2.79599	0.00388059
		Protein kinases	28074.8	23560.4	23576.2	13.8849	0.159629	0.436587	-3.1466	0.00247773	-3.00855	0.00196873
		Electron transfer carriers	2201.81	1711.77	1924.77	9.9848	-0.736425	0.230736	-3.03044	0.00366294	-1.94149	0.039149
		Restriction enzyme	10494.6	11491.9	11850.9	14.2627	-0.98794	0.161591	2.66593	0.00575825	3.46473	0.000796156
		Inorganic ion transport and metabolism	15523.8	14641.8	13999.7	15.569	1.4791	0.0695569	-2.43207	0.0112596	-3.78136	0.000233965
		Cytoskeleton proteins	26569.3	24322.5	25542	7.1783	-0.944903	0.172354	-2.64415	0.0122843	-1.3693	0.128179
		Other ion-coupled transporters	86055.2	81582	81387.9	7.5908	0.149282	0.440666	-2.30965	0.0313617	-2.2428	0.0186821
		Ubiquitin system	49.0317	32.6512	36.9032	5.3161	-1.11237	0.199485	-2.30525	0.0317287	-0.883879	0.188381
		Ribosome Biogenesis	103539	101060	102106	5.4719	-0.502231	0.307752	-2.23052	0.0385697	-1.47176	0.105815
		Transcription machinery	75448.4	71286.3	74072.5	4.8228	-0.907963	0.181949	-2.18595	0.0432292	-0.995833	0.239498
		Translation proteins	67221.6	65463	66508.4	4.6478	-0.714161	0.237564	-2.11919	0.0511121	-1.14377	0.189538
		Translation factors	40491.7	41311.3	41411.8	5.5787	0.134923	0.446336	2.11086	0.0521759	1.75835	0.0590161
		DNA repair and recombination proteins	209362	203449	205233	4.7869	-0.4014	0.344063	-2.06418	0.0585011	-1.43007	0.114523
		Amino acid related enzymes	112959	109623	110559	5.0208	-0.27153	0.392992	-2.063	0.0586684	-1.56848	0.0875761
		Glycosyltransferases	21741.3	21553.1	20981.3	8.7398	1.50629	0.0989938	-1.45287	0.0731296	-2.92767	0.00512262
		Chaperones and folding catalysts	72116.6	74019.2	73927.7	4.5821	0.109013	0.456596	1.90706	0.0847696	1.60241	0.0817981
		Bacterial toxins	8727.16	8291.56	8377.48	4.2445	-0.189871	0.424705	-1.87255	0.0916964	-1.48446	0.103265
		Ion channels	492.349	466.256	354.742	6.5743	1.44135	0.112115	-1.11852	0.131672	-2.55646	0.0158615
		Peptidases	142046	139467	139888	2.2532	-0.214337	0.415142	-1.39446	0.24477	-1.02711	0.228275
		Photosynthesis proteins	25393.2	25925.1	26041.3	0.2179	-0.466736	0.961033	-0.238506	0.405744	0.286208	0.581039
		DNA replication proteins	91052.3	91122.7	92000.8	0.1823	-0.420933	1	-0.271792	0.589336	0.207005	0.418003
*Bank vole trapping locations were designed based on environmental radiation levels (e.g. treatment) with contaminated (CH) and uncontaminated (CL) with radionuclides areas within the Chernobyl Exclusion Zone and uncontaminated area near Kyiv (KL), Ukraine.
¹FDR-adjusted P values are shown. Statistical comparison by Kruskal–Wallis tests including Dunn’s post hoc test. The significance level α value set to 0.05 with significant values shown in bold.

## Sheet: KEGG level-2 PLS
Numerator (associated with CL+KL)		Denominator (associated with CH)
Pathway	PLS1	Pathway	PLS1
Metabolic Diseases	0.295459	Cell Motility	-0.286614
Excretory System	0.251053	Signal Transduction	-0.275224
Glycan Biosynthesis and Metabolism	0.250455	Environmental Adaptation	-0.254801
Transport and Catabolism	0.217806	Membrane Transport	-0.254297
Signaling Molecules and Interaction	0.111627	Cancers	-0.213687
Metabolism of Terpenoids and Polyketides	0.056571	Transcription	-0.203929
Immune System	0.055895	Poorly Characterized	-0.195116
Digestive System	0.053209	Genetic Information Processing	-0.188709
Energy Metabolism	0.052437	Xenobiotics Biodegradation and Metabolism	-0.187971
Biosynthesis of Other Secondary Metabolites	0.042756	Carbohydrate Metabolism	-0.150255
		Neurodegenerative Diseases	-0.14979
		Cell Growth and Death	-0.149188
		Lipid Metabolism	-0.148429
		Circulatory System	-0.141864
		Metabolism	-0.132808
		Infectious Diseases	-0.129951
		Endocrine System	-0.120849
		Nervous System	-0.120139
		Cellular Processes and Signaling	-0.116663
		Enzyme Families	-0.111168
		Cardiovascular Diseases	-0.106813
		Nucleotide Metabolism	-0.080341
		Replication and Repair	-0.063491
		Amino Acid Metabolism	-0.054932
		Translation	-0.054621
		Metabolism of Other Amino Acids	-0.027474
		Metabolism of Cofactors and Vitamins	0.007006
		Folding Sorting and Degradation	0.020897

## Sheet: KEGG level-2 PLS stats
AUC	0.74891
F-statistic	33.1177
P-value	5.6298e-08

## Sheet: KEGG level-3 PLS
Numerator (associated with CL+KL)		Denominator (associated with CH)
Pathway	PLS1	Pathway	PLS1
MAPK Signaling Pathway - Yeast	0.134288	Metabolism Of Xenobiotics By Cytochrome P450	-0.11983
Cell Division	0.127966	Bacterial Chemotaxis	-0.112767
Protein Digestion And Absorption	0.124705	Dioxin Degradation	-0.112279
Glycosaminoglycan Degradation	0.123213	Amoebiasis	-0.112136
Glycosphingolipid Biosynthesis Ganglio Series	0.122868	Xylene Degradation	-0.111844
Type I Diabetes Mellitus	0.117791	Bacterial Motility Proteins	-0.109318
Pores Ion Channels	0.116521	Two Component System	-0.106736
Cellular Antigens	0.11258	Flagellar Assembly	-0.10608
beta-Alanine Metabolism	0.102902	Secretion System	-0.101881
Membrane And Intracellular Structural Molecules	0.102039	ABC transporters	-0.10112
Lipopolysaccharide Biosynthesis	0.101526	Drug Metabolism Cytochrome P450	-0.101017
Oxidative Phosphorylation	0.101441	Synthesis And Degradation Of Ketone Bodies	-0.100355
Glycosphingolipid Biosynthesis Globo Series	0.100759	Retinol Metabolism	-0.09931
Pertussis	0.0999	Prion Diseases	-0.097185
D-Glutamine And D-glutamate Metabolism	0.098141	Renal Cell Carcinoma	-0.096803
Lipoic Acid Metabolism	0.095173	Plant-Pathogen Interaction	-0.095113
Proximal Tubule Bi-carbonate Reclamation	0.095076	Chloroalkane And Chloroalkene Degradation	-0.095024
Lipopolysaccharide Biosynthesis Proteins	0.094342	Various Types Of N-Glycan Biosynthesis	-0.094898
Biotin Metabolism	0.092203	Transporters	-0.092688
Folate Biosynthesis	0.089653	Vibrio Cholerae Pathogenic Cycle	-0.090654
Energy Metabolism	0.087203	Other Transporters	-0.089677
Ubiquinone And Other Terpenoid Quinone Biosynthesis	0.087048	Sulfur Relay System	-0.0893
Lysosome	0.084854	Biosynthesis and Biodegradation Of Secondary Metabolites	-0.089099
Restriction Enzyme	0.084563	Metabolism Of Cofactors And Vitamins	-0.088505
beta-Lactam Resistance	0.083811	Insulin Signaling Pathway	-0.087955
Carbon Fixation Pathways In Prokaryotes	0.07721	Replication Recombination And Repair Proteins	-0.087693
Citrate Cycle TCA cycle	0.076591	Transcription Factors	-0.085342
Toluene Degradation	0.075664	Biosynthesis Of Unsaturated Fatty Acids	-0.085255
Biosynthesis Of Vancomycin Group Antibiotics	0.071946	Protein Folding And Associated Processing	-0.084939
N-Glycan Biosynthesis	0.07084	Mineral Absorption	-0.084804
Penicillin And Cephalosporin Biosynthesis	0.067394	Caprolactam Degradation	-0.084608
Nucleotide Metabolism	0.065481	Phenylalanine Metabolism	-0.084491
Primary Bile Acid Biosynthesis	0.063753	Lipid Metabolism	-0.083935
Polyketide Sugar Unit Biosynthesis	0.063471	Flavonoid Biosynthesis	-0.083539
Secondary Bile Acid Biosynthesis	0.063368	Carbohydrate Metabolism	-0.08349
Prenyl transferases	0.061762	Phosphonate And Phosphinate Metabolism	-0.083298
Riboflavin Metabolism	0.061286	Protein Kinases	-0.083234
Other Glycan Degradation	0.060717	Porphyrin And Chlorophyll Metabolism	-0.08039
Peroxisome	0.056665	Nitrotoluene Degradation	-0.080005
Geraniol Degradation	0.054225	Pathways In Cancer	-0.078911
Histidine Metabolism	0.05333	Styrene Degradation	-0.078838
Protein Processing In Endoplasmic Reticulum	0.051213	Chlorocyclohexane And Chlorobenzene Degradation	-0.078587
Vitamin B6 Metabolism	0.049855	Biosynthesis Of Siderophore Group Nonribosomal Peptides	-0.078328
Chaperones And Folding Catalysts	0.049186	D-Arginine And D-ornithine Metabolism	-0.077611
Translation Factors	0.047457	Pentose Phosphate Pathway	-0.075292
Streptomycin Biosynthesis	0.041546	Arachidonic Acid Metabolism	-0.074652
Nicotinate And Nicotinamide Metabolism	0.037126	Pentose And Glucuronate Interconversions	-0.074443
RNA Degradation	0.034085	Steroid Hormone Biosynthesis	-0.074119
Polycyclic Aromatic Hydrocarbon Degradation	0.032811	D-Alanine Metabolism	-0.073819
Photosynthesis	0.032562	Fatty Acid Metabolism	-0.073813
Isoquinoline Alkaloid Biosynthesis	0.030786	Aminoacyl tRNA Biosynthesis	-0.073534
		Electron Transfer Carriers	-0.072863
		Atrazine Degradation	-0.072726
		Inorganic Ion Transport And Metabolism	-0.070396
		Sporulation	-0.070174
		Benzoate Degradation	-0.069522
		Signal Transduction Mechanisms	-0.068863
		Apoptosis	-0.068555
		Glyoxylate And Dicarboxylate Metabolism	-0.068504
		Propanoate Metabolism	-0.067584
		Base Excision Repair	-0.067017
		Biosynthesis Of Ansamycins	-0.065214
		RNA Transport	-0.064186
		FlavoneAndFlavonolBiosynthesis	-0.063911
		Glycerolipid Metabolism	-0.063469
		Amino Sugar And Nucleotide Sugar Metabolism	-0.063088
		Glycolysis Gluconeogenesis	-0.062598
		Germination	-0.062235
		Carotenoid Biosynthesis	-0.06144
		Inositol Phosphate Metabolism	-0.061419
		Transcription Related Proteins	-0.061081
		Fructose And Mannose Metabolism	-0.06056
		Lipid Biosynthesis Proteins	-0.060376
		Alzheimers Disease	-0.060006
		PPAR Signaling Pathway	-0.058396
		Starch And Sucrose Metabolism	-0.057375
		Parkinsons Disease	-0.057076
		Other Ion Coupled Transporters	-0.056701
		Cytoskeleton Proteins	-0.056699
		C5 Branched Dibasic Acid Metabolism	-0.056134
		Fatty Acid Biosynthesis	-0.055877
		Basal Transcription Factors	-0.05539
		Bisphenol Degradation	-0.055228
		Phosphotransferase System PTS	-0.05396
		Cardiac Muscle Contraction	-0.053725
		Stilbenoid Diary lheptanoid And Gingerol Biosynthesis	-0.053662
		Nitrogen Metabolism	-0.053162
		Nucleotide Excision Repair	-0.051919
		Carbohydrate Digestion And Absorption	-0.051897
		Aminobenzoate Degradation	-0.051764
		Butanoate Metabolism	-0.051179
		Non-Homologous End Joining	-0.050898
		Selenocompound Metabolism	-0.050667
		Ascorbate And Aldarate Metabolism	-0.048175
		Bile Secretion	-0.047835
		Pyruvate Metabolism	-0.047635
		Naphthalene Degradation	-0.047586
		Methane Metabolism	-0.047451
		Peptidoglycan Biosynthesis	-0.046601
		Lysine Degradation	-0.045374
		Linoleic Acid Metabolism	-0.044941
		Valine Leucine And Isoleucine Biosynthesis	-0.044159
		Zeatin Biosynthesis	-0.043758
		1,1,1-Trichloro-2,2-bis(4-chlorophenyl)ethane (DDT) degradation	-0.043397
		Glutathione Metabolism	-0.043149
		Cell Motility And Secretion	-0.042101
		Bacterial Toxins	-0.041564
		Tyrosine Metabolism	-0.040781
		Purine Metabolism	-0.040209
		Transcription Machinery	-0.040028
		Fluorobenzoate Degradation	-0.039992
		DNA Repair And Recombination Proteins	-0.03982
		Glycerophospholipid Metabolism	-0.039267
		Ribosome Biogenesis	-0.038351
		Ubiquitin System	-0.03821
		Sulfur Metabolism	-0.038208
		Amino Acid Related Enzymes	-0.038003
		Staphylococcus Aureus Infection	-0.037392
		Cysteine And Methionine Metabolism	-0.037172
		Glycosyltransferases	-0.036611
		alpha-Linolenic Acid Metabolism	-0.034906
		Tetracycline Biosynthesis	-0.031195
		Translation Proteins	-0.029935
		Bacterial Secretion System	-0.029386
		Ion Channels	-0.028146
		Arginine And Proline Metabolism	-0.027959
		Drug Metabolism Other Enzymes	-0.027647
		RNA Polymerase	-0.026223
		Tropane Piperidine And Pyridine Alkaloid Biosynthesis	-0.025955
		Mismatch Repair	-0.024004
		Carbon Fixation In Photosynthetic Organisms	-0.023129
		Peptidases	-0.019175
		Pyrimidine Metabolism	-0.017563
		Ether Lipid Metabolism	-0.017264

## Sheet: KEGG level-3 PLS stats
AUC	0.75959
F-statistic	34.0632
P-value	3.81728e-08
